# Supplementary material for: Metabolomics study identified bile acids as potential biomarkers for gastric cancer: A case control study
Source: Front Endocrinol (Lausanne). 2022 Nov 18;13:1039786. doi: 10.3389/fendo.2022.1039786 (PMC9715751; doi:10.3389/fendo.2022.1039786)
Supplement: Supplementary file 2 [file Table_1.xlsx]

## Sheet: Table. S1
Table. S1 Raw data of the BAs molar concentration in cohort 1								Discovery Set
							Sample	GC77	GC26	GC52	GC44	GC22	GC79	GC89	GC61	GC6	GC91	GC51	GC10	GC15	GC95	GC2	GC80	GC3	GC31	GC84	GC75	GC48	GC30	GC56	GC53	GC87	GC13	GC20	GC63	GC64	GC39	GC93	GC55	GC11	GC94	GC27	GC72	GC4	GC70	GC40	GC7	GC57	GC92
							Gender	2	1	1	1	1	1	2	2	1	1	1	1	1	1	1	1	1	2	2	2	1	1	1	1	2	1	2	1	1	2	1	1	2	1	2	1	1	2	1	1	1	2
							Age	61	56	57	57	55	66	68	68	61	69	57	56	76	62	69	65	70	76	80	37	53	61	69	88	77	49	31	59	56	57	77	64	67	56	69	70	57	65	74	79	50	57
							CEA	0.98	106.8	18.88	3.6	1.86		2.08	1.1	0.75	2.67	4.5			1.19	16.46	4.78	1.92	9.73		0.81	3.18	0.97	1.6	1.9	1.37	9.18	0.5	1.86	2.37	2.9	4.01	2.12	6.47	3.15	3.15	3.25	32.52	12.36	2.93	6.61	0.73	8.08
							CA199	5.89	0.599	55.54	4.41	4.91		10.28	6.5	2.17	0.6	5.34			3.9	10.36	24.37	4.92	887.3		173.4	18.47	4.22	6.84	9.95	12.38	0.79	10.35	14.26	24.86	8.67	38.87	5.05	154.2	57	18.86	25.3	0.9	13.44	13.89	5.11	9.06	0.6
							Differentiation	5	3	3	4	5	3	5	3	3	3	1	5	5	5		1	1	4	1			5	1	5	2	5	5	5		5	1	3	5		3	3	4	4	5	5	5	1
							Size	18.9		18	48		7.5	5	0.54	60	0.25	1.5			42.25	24.75	7.5	4.5	100			63	2.72			55		8					5	0.25	45.75	25	18	14.4	16	5.25	13.5		3
							AJCC T	3	4	2	4	5	1	3	1	3	1	1	5	5	4	3		1	3		5	3	1			2		2	4	5	4		1	1	4	3	3	3	4	5	4		1
							AJCC N	3	3	1	5	4	1	2	1	3	1	1	5	5	4	1		2	3		5	4	2			2		4	5	5	3		1	1	4	2	4	3	3	3	4		1
							AJCC M	1	2	1	1	2	1	1	1	1	1	1	2	2	1	1		1	1		2	1	1			1		2	1	2	2		1	1	1	1	1	1	1	2	1	2	1
							Stage	5	8	2	7	8	1	3	1	5	1	1	8	8	6	3	1	2	5	1	8	6	2	1	6	3	1	8	7	8	8	1	1	1	6	4	6	5	5	8	6	8	1
							Early&Advanced	2	2	2	2	2	1	2	1	2	1	1	2	2	2	2	1	1	2	1	2	2	1	1	2	2	1	2	2	2	2	1	1	1	2	2	2	2	2	2	2	2	1
ID	Component Name	Class	Signal / Noise	NF%	Standards Molar mass(g/mol)	Precursor Mass	Expected RTGroup	GC	GC	GC	GC	GC	GC	GC	GC	GC	GC	GC	GC	GC	GC	GC	GC	GC	GC	GC	GC	GC	GC	GC	GC	GC	GC	GC	GC	GC	GC	GC	GC	GC	GC	GC	GC	GC	GC	GC	GC	GC	GC
1	LCA	Secondary Bile Acid-Unconjugated	108.852	0.00330033	376.573	375.3	14.2	13.6059	32.7168	23.7283	12.1067	24.1354	16.2118	8.90523	15.2747	32.6046	37.3801	14.0437	9.90618	22.8342	18.0343	56.6352	26.7374	16.1976	31.9178	32.1176	14.8074	15.5613	25.716	20.7469	28.9157	16.6035	9.81627	17.5722	16.7369	21.2693	11.4331	11.2614	286.049	63.8236	51.5238	273.247	9.50261	52.5614	19.4097	61.8028	17.0613	54.9455	93.6971
2	DCA	Secondary Bile Acid-Unconjugated	491.472	0.0264026	392.572	391.3	12.3	55.1985	913.058	376.662	85.5287	439.915	595.632	23.6072	333.824	122.873	925.003	280.392	421.817	99.0085	4202.14	1197.91	4673.82	1.45267	386.961	139.717	201.085	272.547	366.922	848.716	365.534	119.734	195.278	378.878	438.55	301.127	182.245	800.978	1142.66	274.974	1130.67	230.141	2189.53	728.457	1863.9	3257.73	859.457	83.1586	1220.22
3	CDCA	Primary Bile Acid-Unconjugated	516.855	0.0627063	392.572	391.3	12.1	155.486	237.333	424.717	1016.08	97.3158	4879	261.729	649.145	212.582	851.817	528.892	910.08	495.622	5914.58	1464.57	7537.92	8.9846	1339.27	103.08	330.116	693.357	411.571	1419.15	602.692	947.302	1872.36	740.577	393.487	550.739	605.932	1473.46	3184.65	99.8313	581.925	807.591	3679.7	907.251	7397.38	3922.1	1182.65	36.9892	187.05
4	HDCA	Hyocholic acid	19.3813	0.363036	392.572	391.3	9.6	5.6612	61.53	20.8004	5.50723	14.6435	27.424	23.873	57.2227	24.1404	48.8506	15.6024	6.57133	11.7467	58.0374	34.7011	58.0683	3.15992	6.53644	27.7344	6.90088	10.1154	7.00089	6.25569	67.7617	6.34393	0.0538484	4.83943	32.0889	112.523	9.93153	21.4588	90.9483	8.9992	28.9299	21.4573	60.955	48.8506	35.7728	174.878	9.0542	39.1255	11.5183
5	UDCA	Secondary Bile Acid-Unconjugated	157.393	0.135314	392.572	391.3	8.9	127.623	116.06	255.181	138.162	5.79457	359.847	63.8484	122.279	2.69049	5450.5	90.4013	63.3945	33.3284	307.558	228.528	826.75	3.56904	36.1275	16.2234	96.9407	106.195	71.0279	137.104	17.4765	59.7859	45.5731	89.0317	84.055	37.1696	196.612	281.721	463.024	10.4801	76.7994	54.8937	855.09	36.6103	454.63	230.156	126.281	1.65162	38.6871
6	beta-UDCA	Other	317.396	0.0231023	392.572	391.3	7.9	277.089	156.465	289.776	163.234	46.0535	116.443	305.076	94.1791	21.4663	196.913	46.1158	129.045	12.4788	34.8223	149.514	99.0327	12.2747	14.6956	105.681	53.8756	133.61	92.6814	85.0244	8.84786	95.8633	6.20147	29.4391	57.8826	21.5878	131.103	1123.78	33.6726	37.1279	230.649	44.8936	224.311	79.2175	39.1223	36.6439	95.1506	0.426569	137.179
7	CA	Primary Bile Acid-Unconjugated	469.979	0.0264026	408.571	407.3	8.5	27.2138	29.9877	38.1641	303.5	23.8998	1454.44	58.8971	115.575	201.118	447.524	83.0076	677.562	264.085	7549.04	803.796	6238.96	7.16626	150.24	35.4642	26.1511	206.479	51.4887	1652.55	103.222	1368.74	295.276	903.734	47.0871	374.236	316.763	695.046	3985.13	46.9465	172.635	98.1526	2015.54	257.87	2344.78	2630.94	307.76	160.091	17.5924
9	HCA	Hyocholic acid	27.6085	0.00330033	408.571	407.3	7.6	4.27827	4.29285	6.88082	28.4024	30.4962	70.1005	32.9342	17.9261	2.27443	34.7085	12.6814	27.2484	72.6911	79.8021	28.5429	215.224	4.17599	22.3304	7.32256	19.2584	20.7476	11.3443	17.8689	13.8855	186.748	8.58589	39.8333	19.8888	32.7909	70.648	27.8204	155.663	9.89797	14.1226	14.1533	95.5769	12.1412	79.7407	153.165	75.5539	3.35981	2.18747
10	beta-MCA	Other	6.76578	0.564356	408.571	407.29	6.3	2.27936	0.127219	4.07424	1.93283	12.6931	2.63339	9.1794	3.24002	1.19557	0.961769	2.65054	1.46798	1.25849	3.22373	1.13819	3.44752	1.89187	1.84964	1.5944	0.671438	2.55041	1.56962	1.46378	1.1519	0.667646	2.60192	1.48921	4.16228	1.41862	4.83671	4.73561	0.693316	1.02871	1.99944	1.29901	1.82493	0.0198192	1.05286	4.91384	0.401456	0.862164	2.69976
12	beta-CA	Other	33.7638	0.118812	408.571	407.3	5.3	1.20377	17.6286	10.5023	46.8982	6.97014	23.0993	7.90001	3.85575	11.1288	22.2689	15.7911	72.3286	7.63884	21.2908	6.20705	178.937	9.41688	44.3918	17.169	4.01942	27.8298	4.08467	15.8627	7.03312	31.7388	22.6433	41.4923	17.8608	24.4053	22.8789	10.4052	27.3781	21.8406	21.8454	27.2941	20.4529	26.6592	17.1947	36.1172	54.8774	13.4061	28.9339
13	UCA	Other	13.3597	0.240924	408.571	407.3	4	0.392785	2.16336	0.266653	4.19646	1.22003	17.5775	19.1984	1.83566	0.926055	8.97621	1.94545	1.90882	1.09451	26.3111	4.28362	68.3615	0.971189	2.69109	1.6552	0.433037	0.621318	0.258819	1.00756	0.381227	0.338531	2.5232	0.414835	2.08108	0.490893	1.10346	3.08768	57.7141	1.25673	0.366056	0.82461	42.8909	0.311049	20.3918	17.6762	11.8281	0.394464	1.044
14	GLCA	Secondary Bile Acid-Conjugated	221.834	0.049505	433.624	432.3	12.28	2.57679	8.32789	12.397	3.0945	17.7082	14.5914	1.261	24.3605	13.6849	26.713	2.53347	4.5104	25.7624	28.6272	10.7269	16.0242	9.48593	24.2356	7.34636	2.82687	6.29807	11.2468	20.9819	26.7715	2.18553	1.64693	13.5968	9.03479	45.9461	11.0271	1.45819	6.10449	8.86185	24.9391	41.8055	45.6399	12.3998	6.09318	57.4053	6.17449	11.1289	42.3628
15	TLCA	Secondary Bile Acid-Conjugated	144.329	0.00330033	483.704	482.3	12.1	11.6337	13.3311	12.5915	11.3513	14.7052	13.5845	11.398	11.8825	13.9121	13.5562	11.5854	11.7157	13.9955	11.847	11.9807	12.3787	11.3796	17.4586	12.7131	12.3787	13.3385	14.2307	12.3703	14.7546	11.5934	11.6971	15.2745	11.5934	13.9714	11.59	11.6133	11.5721	12.1911	14.6413	11.7185	11.5818	11.8291	12.4673	13.3754	11.5755	20.0873	12.7017
16	GDCA	Secondary Bile Acid-Conjugated	419.022	0.0231023	449.623	448.3	9.8	87.8392	510.704	209.08	148.377	598.412	121.96	25.0911	144.151	249.385	1056.69	81.5467	88.8405	102.806	627.282	124.602	493.277	50.3442	680.299	288.918	119.877	136.912	272.541	324.267	501.478	55.4078	52.2271	571.358	140.691	230.842	117.569	8.66356	141.474	194.551	539.353	460.457	4.96355	142.682	330.181	133.84	431.218	303.003	317.433
17	GCDCA	Primary Bile Acid-Conjugated	1582.81	0.00660066	449.623	448.3	9.31	1102.63	549.939	1548.61	3998.3	300.279	854.674	444.205	608.574	1431.65	1387.72	731.53	302.708	1436.21	1657.14	390.412	792.911	10.7968	2463.57	896.753	1276.6	1064.79	1072.66	2705.01	1531.09	975.04	2268.24	2845.25	381.093	980.892	852.475	911.858	387.213	416.797	1380.75	2062.8	206.476	363.306	1443.7	452.339	855.246	1327.87	240.997
19	GUDCA	Secondary Bile Acid-Conjugated	300.697	0.0231023	449.623	448.3	6.1	591.886	103.536	499.585	548.703	44.0955	162.255	191.096	155.801	37.7245	185.972	53.5699	48.2154	101.58	233.317	112.823	119.199	4.01859	54.4254	122.042	131.268	109.991	126.422	213.251	44.6842	44.1801	37.8095	226.176	75.5831	86.7127	245.914	452.834	57.9493	33.5115	123.186	181.319	53.4688	43.1847	85.2395	16.085	96.4061	42.3619	36.5589
20	TDCA	Secondary Bile Acid-Conjugated	290.933	0.0726073	499.704	498.3	10	8.92884	78.225	22.9089	11.9093	102.221	10.3848	2.19234	11.2291	47.8979	39.3229	18.2045	5.70253	11.6194	21.6017	22.7987	24.987	13.0412	105.312	20.885	35.0131	28.5732	15.9869	32.9935	72.423	6.20698	3.92516	76.7438	13.5152	52.836	4.44525	24.3847	3.13332	19.8368	67.245	33.4684	21.5558	10.7676	36.1925	15.1354	13.4752	113.957	13.5498
21	TCDCA	Primary Bile Acid-Conjugated	969.585	0.00330033	499.704	498.3	9.5	67.2491	68.5424	111.579	341.296	78.5145	79.185	32.4442	41.9062	119.901	51.0838	132.033	19.6139	210.85	29.9148	69.4546	65.876	5.00312	490.495	55.7252	290.672	151.883	44.6507	181.938	281.992	77.9617	137.077	334.094	32.2526	139.611	34.9996	74.7217	10.0507	48.9984	143.133	134.075	8.60458	27.5158	178.464	67.4076	27.8934	421.715	13.1033
23	TUDCA	Secondary Bile Acid-Conjugated	55.0594	0.0330033	499.704	498.3	6.5	11.0452	3.69402	15.7665	13.6896	2.05408	3.9205	2.52834	2.57488	1.46491	2.02156	2.4568	0.927521	2.96337	2.49966	4.83822	2.40533	0.242112	4.03772	2.32112	11.4149	5.87474	2.34105	4.57817	3.90379	1.7551	1.17546	12.1989	1.66968	6.41019	2.9009	12.5025	0.477004	0.711236	4.5957	6.54618	0.901836	0.585874	2.09371	0.690911	2.37136	5.92525	0.93659
24	GCA	Primary Bile Acid-Conjugated	42075.5	0.00660066	465.623	464.3	6.5	172.245	114.437	318.625	812.434	81.4747	190.568	25.9192	38.9403	261.512	730.203	206.441	104.17	81.7984	597.666	76.6164	181.644	59.3542	370.314	257.803	206.057	230.299	90.8779	360.35	205.938	204.253	407.644	444.977	55.8573	104.944	97.0381	121.901	204.607	194.232	308.285	574.301	67.7874	145.148	256.737	56.3152	116.357	129.022	94.0953
25	TCA	Primary Bile Acid-Conjugated	395.731	0	515.703	514.3	6.8	27.1407	15.7302	39.4955	106.129	17.098	23.3618	4.28833	3.07807	55.2722	40.1856	81.9715	6.43204	23.7561	26.9789	27.8154	14.7018	1.74194	111.263	43.8864	73.9578	52.3233	6.11592	47.4573	45.0921	24.8408	49.1883	131.77	6.21236	31.6697	5.04522	30.7373	8.49957	41.2363	43.8314	77.0961	2.8646	15.8342	70.6768	12.6657	11.2202	70.8323	3.93494
27	T-alpha-MCA	Other	53.1144	0.191419	515.703	514.3	4.38	0.202501	0.562631	0.146043	0.852657	7.27491	1.32357	1.36641	0.370948	0.873418	0.664089	0.297001	0.443006	2.634	5.28576	2.03551	3.69756	0.0494198	1.58777	3.35545	0.518068	1.09643	0.320204	0.621737	9.32285	2.33656	0.0641943	22.0925	0.159792	1.86037	0.432559	0.0535204	0.977632	3.74898	1.67431	2.84086	0.0493134	0.180142	8.70628	2.52992	0.715511	6.01299	0.0355302
31	NorCA	Other	24.9583	0.019802	394.545	393.3	5.3	27.8425	17.4985	36.5236	76.8944	16.174	24.8575	19.774	21.4451	18.587	78.7028	19.086	25.7946	32.2331	32.1129	19.3422	28.87	7.9432	32.9633	15.054	13.6991	28.1741	31.0622	14.9955	27.9167	37.0361	24.3494	17.6954	19.2666	37.3629	40.8387	24.1789	31.8102	17.8042	27.1041	34.4732	33.5151	29.7222	33.0247	20.9664	35.9633	21.0232	29.304
33	CDCA-3G	Glucuronide Bile Acid	15829.8	0.0264026	568.696	567.3	4.7	9.80009	5.38522	11.4598	30.5981	13.4236	124.183	41.4177	9.08118	17.7508	30.8453	12.3381	71.0631	18.0775	60.0764	22.0865	42.4957	39.31	20.3931	34.4352	35.6071	15.758	58.7572	17.4073	41.6799	17.2147	15.8454	49.1284	15.0672	12.8272	26.1473	15.1215	69.6164	66.3373	27.4924	76.5314	458.588	89.3734	27.5407	31.5481	37.0855	16.5854	7.28202
34	isoLCA	Secondary Bile Acid-Unconjugated	54.7849	0.277228	376.573	375.3	14.5	7.98241	18.3144	19.5437	8.71575	34.5854	20.8936	7.50998	22.8207	44.2715	29.496	8.53739	24.6507	21.3825	10.9089	17.8885	13.0004	13.1868	6.8595	6.34685	10.5743	7.67121	28.9688	11.2053	15.0064	14.068	8.51749	15.4089	10.7288	22.014	13.0994	15.5948	10.3725	27.2893	52.9276	15.8336	11.9474	42.3373	5.74831	10.7294	7.42843	15.3588	274.114
35	DHyLCA	Other	54.5227	0.148515	374.557	373.3	14.9	8.82292	8.12588	20.3797	3.53995	15.4656	7.6143	28.9169	9.5479	12.8704	16.6028	10.6118	10.0015	2.37195	8.02129	13.7878	14.3664	39.8259	13.9588	12.5241	4.17848	2.47138	14.7415	0.823135	3.32944	14.2281	7.06388	11.061	17.743	16.5708	14.4455	3.44421	6.53756	25.4252	17.1012	297.32	217.856	12.7636	13.8687	21.3807	8.88378	17.0205	24.9462
36	12-ketoLCA	Other	56.0346	0	390.556	389.3	10.3	8.50958	22.5208	15.4941	5.44354	14.368	32.4045	3.33726	4.92481	18.5769	34.9287	6.50495	13.7837	13.2277	69.7528	28.4998	184.754	0.0131839	10.2155	8.65065	11.4135	23.5378	9.37031	30.3602	15.2791	30.4398	5.19623	12.7592	5.00678	11.1365	20.826	21.3938	35.095	4.03357	30.3345	11.4988	3.81073	15.0426	27.2653	67.763	43.3758	6.22041	101.709
37	omega-MCA	Other	26.4051	0.128713	408.571	407.31	5.65	16.5334	7.04937	27.755	2.59762	19.8856	36.0081	5.08725	3.67078	18.5249	9.96435	16.3583	36.5363	11.7417	158.262	37.0801	20.902	2.50358	2.8578	12.2814	2.30069	10.6079	3.15843	13.564	36.2916	26.4688	3.85005	17.7205	5.77415	43.1348	20.042	24.5572	158.247	3.52608	3.82806	16.1138	37.0081	31.4734	32.0877	66.4532	66.3384	27.266	15.5486
39	GHCA	Hyocholic acid	30.2567	0.191419	465.623	464.3	5.4	6.52563	2.27488	8.51018	76.4263	3.91533	16.4371	4.45456	3.39203	3.3205	725.86	9.05938	7.32015	16.9599	36.1258	8.43434	4.94769	6.96164	7.23703	4.17882	14.2745	10.479	4.5169	22.5649	4.58371	14.0698	2.22431	46.0345	3.56745	6.59578	8.19601	6.35582	2.95189	14.13	7.66794	11.7416	0.858008	9.09365	6.10808	3.12441	10.3752	26.112	0.273549
40	MDCA	Other	265.587	0.019802	392.572	391.3	8	283.407	165.176	297.659	172.322	50.3681	124.174	319.915	102.71	15.2958	205.388	46.8682	133.554	14.8371	36.6578	145.374	101.628	13.7386	7.08682	109.62	54.5773	145.577	93.588	90.8811	8.48355	98.263	6.61341	30.514	62.0874	23.5697	135.915	1136.88	34.9666	37.8978	247.636	46.2598	247.266	65.5315	42.4148	36.0975	102.214	0.274733	137.941
44	THCA	Hyocholic acid	20.2049	0.10231	515.703	514.3	5.8	1.51347	1.94931	0.594025	6.43427	2.90432	0.7614	0.630614	0.803798	0.756828	0.0264478	2.14013	1.01473	3.156	0.611225	1.23955	0.707991	1.86358	1.10844	1.08052	4.9133	2.04807	0.426214	2.37454	1.42941	2.74132	0.107299	10.9457	0.00709868	3.2978	0.224891	0.261493	1.99791	0.946618	1.50998	0.725323	1.22358	0.394373	1.36856	2.819	0.532273	8.66624	1.55339
45	7-ketoDCA	Other	28.8955	0.366337	406.556	405.3	5.85	2.3704	11.7789	1.76155	3.65469	22.2511	16.8097	5.04179	7.02348	1.95769	24.3563	2.63853	15.2546	6.92613	89.0374	19.7952	189.988	25.3638	8.72639	5.69449	10.854	7.26936	2.21662	8.43935	4.75752	15.0322	17.9704	0.105925	6.03915	6.5017	11.0104	11.9282	89.2967	5.38866	3.44529	3.68626	16.2107	6.32242	7.65451	14.744	14.0066	3.1048	3.39648
49	DCA-3G	Glucuronide Bile Acid	63.7472	0.438944	612.66	567.3	3	2177.48	2178.91	2188.36	2140.4	2183.54	2162.49	2188.35	2188.59	2170.97	2176.06	2190.09	2189.15	2185.28	2179.65	2187.92	2184.2	2187.33	2187.07	2169.1	2189.7	2177.01	2185.59	2184.97	2103.13	2181.94	2179.81	2189.1	2179.11	2141.92	2184.14	2189.03	2164.31	2170.72	2186.82	2174.81	2184.04	2188.92	2188.28	2182.38	2149.62	2155.02	2186.36
51	DCA-3S	Sulfate Bile Acid	139.188	0.00330033	516.599	471.2	6.4	1.35063	15.9195	4.26689	38.5677	3.55395	31.6902	3.34589	8.34787	6.11601	21.9944	4.70035	15.3637	18.2154	118.726	27.2213	231.172	9.12501	16.1736	11.8115	8.91285	13.0378	10.5296	17.1197	13.1742	43.6909	4.38467	10.6757	9.42043	36.0686	33.665	24.7132	101.447	10.8712	10.7096	3.97017	107.469	28.5813	142.509	174.88	122.503	2.62405	2.15338
52	GCDCA-3S	Sulfate Bile Acid	442.621	0.00660066	573.65	528.3	4.2	128.101	78.0055	132.792	1670.5	32.4675	70.8862	62.4202	58.2158	144.337	151.219	78.6508	80.3455	192.782	168.809	157.054	99.1014	10.6082	99.7951	150.388	273.078	240.713	101.304	277.057	122.119	126.994	132.518	118.567	120.117	311.96	75.2947	247.605	48.797	189.636	134.522	216.252	238.507	153.785	211.158	73.0742	147.26	168.256	38.3827
53	GCA-3S	Sulfate Bile Acid	75.41	0.105611	589.65	544.3	2.3	1.78369	1.06584	1.01592	11.2724	0.126638	0.900438	0.351072	0.070495	1.31559	2.28029	0.982411	1.66952	1.0413	3.35058	0.948379	2.18483	0.205423	0.759339	2.01958	2.401	3.42112	0.28096	3.4365	1.15537	2.12299	1.88903	1.18016	1.75287	3.46486	0.54196	3.03594	1.02537	1.23979	2.73058	2.9243	6.76763	3.31784	4.74386	0.773356	2.54535	1.74631	0.694011
54	GDCA-3S	Sulfate Bile Acid	438.175	0.019802	573.65	528.3	4.5	38.0834	433.004	51.4139	115.173	118.843	26.6312	15.5384	59.4395	68.4264	174.838	31.9253	105.331	38.161	254.99	161.56	157.729	1.11379	79.6267	134.76	70.7553	95.3005	78.7634	158.007	83.4936	18.9164	6.77589	74.7516	121.822	258.369	34.8067	37.3141	36.8466	130.687	174.804	180.626	0.533221	240.189	147.569	40.1985	362.277	194.884	139.679
55	GLCA-3S	Sulfate Bile Acid	1656.99	0	557.651	512.3	6.7	45.9712	423.165	679.272	154.19	725.335	354.885	10.4108	201.479	675.033	935.067	33.8906	391.217	587.356	470.009	738.408	227.888	2.65063	613.341	443.221	135.645	280.048	764.16	557.638	569.254	80.1712	19.2353	273.901	384.585	800.426	117.869	3.91927	124.111	848.425	779.587	173.104	6.80598	1034.07	263.478	442.369	440.779	1106.18	1659.32
56	LCA-3S	Sulfate Bile Acid	354.696	0.00990099	500.599	455.2	10	0.981491	7.20956	11.326	2.79575	12.7689	33.5284	0.922842	7.38416	11.6752	34.419	1.76522	19.7824	37.2567	41.6436	24.5344	73.5869	2.51306	32.5781	12.0147	3.08178	11.0098	25.7822	5.62969	14.8748	17.8804	1.27191	10.1174	8.07439	47.5717	12.9859	0.824418	89.9741	17.6349	20.1399	3.90741	2.6847	33.9192	30.8047	404.058	115.442	10.127	24.9942
57	TCDCA-3S	Sulfate Bile Acid	126.371	0.00660066	623.73	578.2	4.6	16.3642	6.85685	10.8049	142.388	8.69125	13.4267	10.3591	8.90301	8.38479	9.18808	13.9797	9.88995	45.9172	3.93483	18.8336	14.7303	3.15859	13.426	14.2333	42.6354	49.0362	5.22436	19.2661	18.7476	59.1941	6.92942	23.1442	10.7656	89.5615	8.54833	23.1058	4.83156	23.7066	15.744	12.068	5.8807	6.67107	21.4291	14.5915	13.0473	47.2169	2.61831
58	TCDCA-G	Glucuronide Bile Acid	68.0961	0.0231023	719.791	674.3	3.5	1.45284	10.9432	2.69558	7.22699	5.15786	1.82241	1.14394	2.32685	4.14139	3.19984	6.98942	3.22367	8.52479	2.02017	2.33142	3.03506	0.137313	3.39292	3.04279	8.38987	12.3275	0.614462	6.40963	8.49561	2.66244	1.31004	3.98574	5.22416	23.9898	2.41967	1.73591	1.37175	3.72832	7.10205	2.3007	0.0664074	6.90512	4.16843	3.36261	3.77712	27.8482	3.90294
60	TDCA-3S	Sulfate Bile Acid	75.1093	0.039604	623.73	578.2	4.8	4.55362	39.5045	5.95344	8.36617	24.0113	3.74154	2.2882	5.38234	8.74422	7.75928	5.92032	5.67318	6.44064	7.02769	10.6753	16.5471	1.07126	6.86028	10.0482	15.2194	19.5747	5.92086	11.9449	8.85861	4.06474	0.633361	9.49369	12.9546	79.0657	3.70769	4.57338	3.22584	11.7996	10.6535	10.1634	6.85416	9.62212	20.6274	10.5274	15.4434	63.3737	4.959
61	TLCA-3S	Sulfate Bile Acid	263.375	0.00660066	607.731	562.3	6.9	4.2305	52.8921	84.1664	21.5326	110.906	75.4181	0.325553	16.777	70.4682	74.4043	12.6812	29.4984	121.401	11.3182	48.5306	49.9504	2.25259	89.2341	62.7881	44.0506	105.829	80.7936	40.7698	63.0012	53.5561	2.58859	80.0311	40.3984	450.786	12.2924	1.4626	21.0626	221.473	115.48	19.2166	0.853241	61.2613	59.579	192.039	52.5182	482.407	78.7722
62	TUDCA-3S	Sulfate Bile Acid	54.4597	0.049505	623.73	578.3	2	9.49609	4.22846	10.6521	22.4754	0.75999	2.33407	3.34988	1.58247	1.0318	3.47556	2.33664	1.93049	6.25359	0.776459	6.57327	1.80805	5.02077	1.1746	2.55542	12.1518	7.88397	0.593967	2.16531	2.50314	2.09904	0.634454	2.86736	8.31984	9.05952	6.24111	25.709	1.23991	1.14486	5.0731	2.23122	2.4712	5.13307	3.19978	0.214376	4.3775	4.67403	0.15838
63	NorDCA	Other	9.46714	0.019802	378.545	377.3	10.1	0.834257	6.59225	5.87297	2.09475	33.1004	1.93404	0.766164	2.04691	2.72566	17.7177	2.29405	5.50455	7.88292	13.593	6.47993	17.2893	1.26503	10.6433	1.96228	0.968459	0.571153	8.31395	2.61767	8.6401	10.0972	1.21567	4.60173	1.97837	3.31585	7.87663	5.45263	8.25451	1.63301	10.3109	4.6222	1.57296	4.2302	5.11323	10.2735	8.10029	2.7862	16.6744
64	NorUDCA	Other	7.94894	0.0627063	378.545	377.3	4.5	2.67529	6.61624	6.26444	4.64224	11.5443	4.16119	11.6809	6.29678	3.99052	8.17306	3.72854	5.28749	4.85093	5.07444	8.38099	11.1974	3.20276	7.86744	34.5118	2.98395	13.8729	5.88518	3.56479	2.80644	4.70667	4.61163	8.06513	7.71611	3.00893	14.7401	4.38077	2.59583	3.33504	4.84616	3.18682	2.36844	13.3138	3.59697	5.20935	7.36298	2.59127	14.7831
67	7-KetoLCA	Other	55.358	0	390.556	389.3	10.2	8.9832	24.0434	14.8147	5.35259	13.4042	35.1369	3.43448	7.66727	18.4375	34.7879	7.97526	13.9594	13.6944	70.7543	30.3238	181.913	1.49663	12.4444	10.2663	12.3821	25.529	10.3648	32.7834	14.5787	32.8787	6.35729	14.6856	4.48154	10.8807	19.5968	22.7242	35.6418	5.58389	33.1529	11.1235	5.82169	15.3978	28.3607	68.1477	45.6377	8.06673	105.377
68	DHyCA	Other	46.0522	0.00330033	402.524	401.3	2.5	15.8261	61.9543	33.5329	70.8994	42.3632	24.9353	18.2992	16.2429	50.279	97.9674	21.3398	27.7665	73.676	102.564	32.8609	54.7379	14.7541	34.5253	53.2342	22.1193	5.98033	43.0307	57.5403	19.5461	57.7379	85.0941	21.4106	61.6363	57.5166	23.5948	100.073	20.2229	43.05	75.5409	35.9467	42.203	31.9451	38.064	62.1383	27.6629	19.6818	41.9587
70	12-ketoCDCA	Other	29.3377	0.0264026	406.556	405.3	5.8	1.6585	0.176764	2.17693	3.92069	22.4804	16.5234	0.364975	1.25814	8.00951	24.0798	4.00928	4.20782	7.325	92.7403	18.1731	191.623	1.67279	2.95665	7.35169	4.0662	9.82372	7.84975	8.3699	6.5664	26.7162	18.906	3.01849	4.01162	7.79056	8.52704	4.88399	93.5028	5.98256	1.04336	5.31212	16.9433	6.10771	9.9287	15.4371	13.3901	7.34094	7.10949
71	Glucuronide BAs	Sum						2188.73	2195.24	2202.51	2178.22	2202.12	2288.5	2230.91	2200	2192.86	2210.1	2209.41	2263.43	2211.88	2241.74	2212.34	2229.73	2226.77	2210.86	2206.58	2233.7	2205.1	2244.96	2208.79	2153.3	2201.82	2196.96	2242.22	2199.4	2178.73	2212.71	2205.89	2235.3	2240.79	2221.41	2253.64	2642.69	2285.2	2219.99	2217.29	2190.49	2199.45	2197.55
72	HCAs	Sum						17.9786	70.0471	36.7855	116.77	51.9594	114.723	61.8924	79.3446	30.4922	809.446	39.4833	42.1546	104.554	174.577	72.9179	278.948	16.1611	37.2123	40.3163	45.3471	43.39	23.2883	49.064	87.6603	209.903	10.9714	101.653	55.5523	155.207	89.0005	55.8964	251.561	33.9738	52.2304	48.0775	158.614	70.4799	122.99	333.986	95.5156	77.2635	15.5327
73	Total BAs	Sum						5586.54	6649.56	7926.6	12610.1	5509.37	12302.8	4326.37	5234.66	6272.27	16491.8	4971.09	6163.38	6532.73	25505.5	8624.28	25774.7	2633	9683.29	5532.68	5925.77	6615.55	6282.86	11711.5	7174.05	7234.61	7997.51	10001.8	4969.2	7691.22	5794.51	10064.7	13459	5444.31	8970.41	8536.32	13279.4	7068.81	18083.6	15329.2	8170.68	7292.79	7440.48
74	Secondary BAs	Sum						918.319	1797.97	1447.44	981.638	1283.63	1319.28	337.437	844.197	566.509	7766.66	563.271	679.68	435.28	5463.82	1788.73	6208.57	122.918	1347.63	648.63	636.186	702.961	935.403	1626.21	1090.95	331.521	367.666	1416.24	802.158	818.299	796.836	1621.01	2122.82	646.23	2085.88	1309.43	3204.19	1081.42	2815.95	3796.95	1571.45	651.577	2050.26
75	Sulfate BAs	Sum						250.915	1061.85	991.664	2187.26	1037.46	613.442	109.312	367.582	995.532	1414.64	186.833	660.702	1054.83	1080.59	1194.34	874.698	37.7193	952.968	843.84	607.932	825.854	1073.35	1093.03	897.182	408.69	176.86	604.729	718.21	2086.33	305.953	372.263	432.562	1456.62	1269.44	624.463	378.827	1576.55	905.097	1352.73	1276.19	2081.49	1951.73
76	Unconjuncted BAs	Sum						1055.48	1921.21	1932.53	2165.63	999.128	7907.87	1239.28	1620.01	846.526	8607.07	1241.48	2637.63	1231.94	18904.3	4353.82	20937.5	194.227	2188.12	765.258	904.377	1770.7	1302.22	4480.89	1380.1	3201.53	2650.66	2404.35	1320.35	1720.56	1884	5829.25	9954.13	757.156	2818.74	2059.32	9831.91	2424.14	12520.5	10925.5	3120.44	525.146	2513.67
77	Glycine conjuncted BAs	Sum						2177.64	2224.46	3461.3	7538.47	1922.66	1813.79	780.747	1294.42	2886.39	5376.56	1230.13	1134.33	2584.46	4077.31	1781.59	2094.91	155.539	4393.61	2307.43	2232.78	2178.25	2522.77	4642.57	3090.57	1523.34	2930.21	4615.79	1294.1	2830.15	1560.73	1794.95	1011.08	2032.07	3475.83	3905.33	631.807	2147.18	2755	1275.52	2468.64	3310.57	2569.79
78	Conjuncted BAs	Sum						4531.06	4728.35	5994.07	10444.5	4510.24	4394.95	3087.09	3614.65	5425.75	7884.77	3729.62	3525.75	5300.79	6601.22	4270.46	4837.19	2438.77	7495.18	4767.43	5021.4	4844.85	4980.65	7230.58	5793.95	4033.08	5346.85	7597.45	3648.85	5970.66	3910.52	4235.5	3504.87	4687.16	6151.67	6476.99	3447.49	4644.67	5563.11	4403.75	5050.24	6767.64	4926.81
79	Primary BAs	Sum						1551.96	1015.97	2481.19	6577.74	598.582	7481.23	827.483	1457.22	2282.04	3508.53	1763.88	2020.57	2512.32	15775.3	2832.67	14832	93.047	4925.16	1392.71	2203.55	2399.13	1677.36	6366.46	2770.03	3598.13	5029.78	5400.4	915.99	2182.09	1912.25	3307.73	7780.15	848.041	2630.56	3754.01	5980.98	1716.93	11691.7	7141.77	2501.13	2146.52	556.773
80	Secondary conjuncted BAs	Sum						713.91	717.818	772.329	737.125	779.196	326.697	233.567	349.998	364.07	1324.28	169.897	159.912	258.726	925.174	287.77	668.271	88.5116	885.768	454.225	312.778	300.987	442.768	608.441	664.015	121.329	108.481	915.348	252.087	436.719	393.446	511.456	220.711	269.663	773.961	735.314	138.112	221.449	472.267	236.532	561.221	496.463	423.543
81	Primary conjuncted BAs	Sum						1369.26	748.649	2018.31	5258.16	477.366	1147.79	506.857	692.498	1868.34	2209.19	1151.98	432.924	1752.61	2311.7	564.298	1055.13	76.8961	3435.65	1254.17	1847.28	1499.29	1214.3	3294.76	2064.11	1282.1	2862.15	3756.09	475.415	1257.12	989.558	1139.22	610.371	701.263	1876	2848.27	285.732	551.804	1949.57	588.727	1010.72	1949.44	352.13
82	Taurine conjuncted BAs	Sum						163.811	296.46	317.354	693.652	374.298	229.264	72.3149	106.817	332.848	244.888	290.596	96.0651	457.512	123.816	227.107	210.825	44.9615	845.35	232.635	551.315	449.789	177.219	362.889	530.524	249.012	215.331	722.641	143.073	902.119	92.8477	210.861	68.4399	389.522	430.683	312.45	62.9072	156.7	418.973	335.359	156.947	1272.72	136.226
83	THCA/HCA	Ratio						0.353758	0.454083	0.0863306	0.226539	0.0952354	0.0108615	0.0191477	0.0448396	0.332755	0.000762	0.168761	0.0372401	0.0434166	0.00765926	0.0434277	0.00328956	0.44626	0.0496382	0.147561	0.255125	0.0987135	0.0375707	0.132887	0.102943	0.0146793	0.0124972	0.274787	0.000356918	0.100571	0.00318326	0.00939932	0.0128349	0.0956376	0.106919	0.0512478	0.012802	0.0324822	0.0171626	0.018405	0.00704494	2.57939	0.71013
84	HDCA/LCA	Ratio						0.416083	1.88069	0.87661	0.45489	0.606722	1.6916	2.68078	3.74625	0.740398	1.30686	1.11099	0.663357	0.514433	3.21817	0.612712	2.1718	0.195086	0.204789	0.863525	0.466041	0.650034	0.272239	0.301524	2.34342	0.382083	0.00548563	0.275403	1.91725	5.29038	0.868664	1.90551	0.317946	0.141001	0.561485	0.0785271	6.41456	0.929401	1.84303	2.82961	0.530686	0.712077	0.122931
85	HDCA/TLCA	Ratio						0.48662	4.61554	1.65194	0.485161	0.995802	2.01877	2.09449	4.8157	1.7352	3.60356	1.34673	0.5609	0.839318	4.89889	2.89642	4.69098	0.277683	0.374396	2.18156	0.557482	0.758357	0.491957	0.505703	4.59258	0.547201	0.00460356	0.316831	2.76785	8.05381	0.856902	1.84777	7.85927	0.738181	1.9759	1.83105	5.26301	4.12971	2.86933	13.0746	0.78219	1.94778	0.906829
86	CA/CDCA	Ratio						0.175024	0.126353	0.0898576	0.298696	0.245591	0.298102	0.225031	0.178041	0.946073	0.525375	0.156946	0.744507	0.532835	1.27634	0.548827	0.827676	0.797617	0.112181	0.344046	0.0792179	0.297796	0.125103	1.16446	0.171268	1.44488	0.157703	1.22031	0.119666	0.679516	0.52277	0.471709	1.25135	0.470259	0.296662	0.121537	0.547746	0.284232	0.316974	0.6708	0.260229	4.32806	0.0940516
87	GLCA/CDCA	Ratio						0.0165725	0.0350894	0.0291888	0.00304552	0.181966	0.00299065	0.00481795	0.0375271	0.0643748	0.03136	0.00479014	0.00495605	0.05198	0.0048401	0.00732427	0.00212581	1.0558	0.0180961	0.0712687	0.00856325	0.00908345	0.0273265	0.0147848	0.0444199	0.00230711	0.0008796	0.0183597	0.0229608	0.0834263	0.0181985	0.000989636	0.00191685	0.0887683	0.0428562	0.0517657	0.0124032	0.0136675	0.000823694	0.0146364	0.00522089	0.300869	0.226478
88	TUDCA/UDCA	Ratio						0.0865456	0.0318285	0.0617854	0.0990834	0.354483	0.0108949	0.0395991	0.0210574	0.544478	0.000370894	0.0271766	0.0146309	0.0889141	0.00812744	0.0211712	0.00290938	0.0678369	0.111763	0.143073	0.117751	0.0553204	0.0329596	0.0333919	0.223373	0.0293564	0.0257929	0.137017	0.0198641	0.172458	0.0147545	0.0443791	0.00103019	0.0678653	0.0598403	0.119252	0.00105467	0.016003	0.00460531	0.00300193	0.0187784	3.58754	0.0242093
89	TLCA/CDCA	Ratio						0.0748217	0.0561702	0.0296469	0.0111717	0.151108	0.00278427	0.0435487	0.0183049	0.0654438	0.0159145	0.021905	0.0128732	0.0282382	0.00200302	0.00818034	0.00164219	1.26657	0.0130359	0.123332	0.0374979	0.0192376	0.0345766	0.00871666	0.0244812	0.0122384	0.00624728	0.0206251	0.0294632	0.0253684	0.0191276	0.00788164	0.00363371	0.122117	0.0251602	0.0145105	0.00314748	0.0130384	0.00168536	0.00341027	0.00978771	0.543057	0.0679053
90	TDCA/DCA	Ratio						0.161759	0.0856737	0.0608209	0.139244	0.232364	0.017435	0.0928671	0.0336377	0.389816	0.0425111	0.0649252	0.013519	0.117358	0.00514063	0.019032	0.00534617	8.9774	0.272151	0.14948	0.17412	0.104838	0.0435702	0.0388746	0.198129	0.0518396	0.0201004	0.202556	0.0308178	0.175461	0.0243916	0.0304436	0.00274212	0.0721406	0.0594734	0.145426	0.00984493	0.0147813	0.0194177	0.00464599	0.0156787	1.37035	0.0111044
91	GUDCA/UDCA	Ratio						4.63779	0.892089	1.95777	3.97144	7.6098	0.450901	2.99296	1.27414	14.0214	0.0341201	0.592578	0.760562	3.04784	0.758612	0.493696	0.144177	1.12596	1.50648	7.5226	1.3541	1.03574	1.77989	1.55539	2.55681	0.738972	0.829645	2.5404	0.89921	2.33289	1.25076	1.60738	0.125154	3.19762	1.604	3.30309	0.06253	1.17958	0.187492	0.0698877	0.763423	25.6487	0.944988
92	TDCA/CA	Ratio						0.3281	2.60857	0.600275	0.03924	4.27704	0.00714009	0.0372231	0.0971588	0.238158	0.0878677	0.219311	0.00841625	0.0439989	0.00286151	0.0283638	0.00400499	1.8198	0.700955	0.588904	1.33888	0.138383	0.310493	0.0199652	0.701625	0.00453483	0.0132932	0.0849186	0.287025	0.141184	0.0140333	0.0350835	0.000786252	0.42254	0.389521	0.340983	0.0106948	0.0417558	0.0154354	0.00575284	0.0437846	0.711823	0.770209
93	HCA/CDCA	Ratio						0.0275155	0.0180879	0.0162009	0.0279528	0.313373	0.0143678	0.125833	0.0276149	0.0106991	0.0407463	0.0239773	0.0299407	0.146666	0.0134924	0.0194889	0.0285521	0.464795	0.0166735	0.0710378	0.0583383	0.0299234	0.0275635	0.0125912	0.0230391	0.197136	0.0045856	0.0537868	0.050545	0.0595398	0.116594	0.0188809	0.048879	0.099147	0.0242688	0.0175253	0.0259741	0.0133824	0.0107796	0.0390517	0.0638852	0.0908322	0.0116946
94	GDCA/CA	Ratio						3.22775	17.0305	5.47844	0.488887	25.0383	0.0838537	0.426016	1.24725	1.24	2.3612	0.9824	0.131118	0.389291	0.0830943	0.155017	0.079064	7.02516	4.52807	8.14674	4.58403	0.663081	5.29322	0.196222	4.85825	0.040481	0.176875	0.632219	2.98788	0.616837	0.371156	0.0124647	0.0355006	4.14409	3.12424	4.69124	0.00246264	0.55331	0.140815	0.0508715	1.40115	1.89268	18.0438
95	GHCA/HCA	Ratio						1.52529	0.529922	1.2368	2.69084	0.128387	0.234479	0.135256	0.189224	1.45993	20.9131	0.714383	0.268645	0.233315	0.452693	0.295496	0.0229886	1.66706	0.324089	0.570677	0.741212	0.505072	0.398164	1.26281	0.330108	0.0753413	0.259066	1.15568	0.17937	0.201147	0.116012	0.228459	0.0189634	1.42757	0.542954	0.829606	0.00897715	0.74899	0.0765993	0.020399	0.137322	7.77188	0.125053
96	GDCA/DCA	Ratio						1.59133	0.559334	0.555085	1.73482	1.36029	0.204758	1.06286	0.431816	2.02962	1.14237	0.290831	0.210614	1.03835	0.149277	0.104016	0.105541	34.6563	1.75805	2.06787	0.596152	0.502344	0.742777	0.382067	1.3719	0.462756	0.26745	1.50803	0.320808	0.766593	0.645112	0.0108162	0.123811	0.707525	0.47702	2.00076	0.00226694	0.195869	0.177145	0.0410838	0.501733	3.64367	0.260145
97	DCA/CA	Ratio						2.02833	30.4478	9.86955	0.281808	18.4066	0.409526	0.400822	2.88839	0.61095	2.06694	3.37791	0.622551	0.374912	0.556646	1.49032	0.749134	0.202709	2.57561	3.93968	7.68938	1.31997	7.12626	0.51358	3.54125	0.0874781	0.66134	0.419236	9.3136	0.804647	0.575336	1.15241	0.286732	5.85717	6.54949	2.34472	1.08632	2.8249	0.794914	1.23824	2.79262	0.519444	69.3606
98	UDCA/CDCA	Ratio						0.820799	0.489018	0.600825	0.135975	0.059544	0.0737541	0.243948	0.188369	0.0126563	6.39868	0.170926	0.0696581	0.0672457	0.0519999	0.156037	0.109679	0.39724	0.0269755	0.157387	0.293657	0.15316	0.172578	0.0966099	0.0289974	0.0631118	0.02434	0.120219	0.213615	0.0674905	0.324478	0.191197	0.145392	0.104978	0.131975	0.0679722	0.23238	0.040353	0.0614582	0.0586818	0.106778	0.0446514	0.206828
[truncated: 138 more columns]

## Sheet: Table. S2
Table. S2 Raw data of the BAs molar concentration in cohort 2								Validation Set
							Sample	GC85	GC49	GC9	GC82	GC36	GC71	GC59	GC8	GC66	GC86	GC74	GC37	GC96	GC41	GC81	GC28	GC54	GC17	GC19	GC58	GC43	GC35	GC29	GC78	GC25	GC33	GC1	GC38	GC102	GC114	GC97	GC101	GC119	GC120	Con36	Con39	Con31	Con37	Con56	Con45	Con52	Con22
							Gender	2	1	2	1	2	1	1	2	2	1	2	1	1	1	1	1	1	1	1	1	2	1	2	1	2	1	1	2	1	1	1	1	1	2
							Age	59	55	49	81	67	54	63	58	56	73	46	50	59	70	65	77	74	53	53	57	63	71	70	70	67	64	76	69	69	61	79	63	62	61
							CEA	2.87		1.12	1.23		2.34	1.78	1.31	0.76	4.86	0.97	1.53	1.78	2.84		3.92	126.6	5.3	1.87	0.56	1.14	3.96	1.43		2.08	2.93	1.53	0.63	9.52	13.77	5.29	3.26	1.17	2.38
							CA199	17.11		12.98	31.55		11.25	13.64	13.11	5.99	0.6	15.33	97.54	8.49	0.6		7.49	2561	1.46	2.78	4.64	13.42	24.24	9.14		9.69	0.68	918.9	10.53	536.9	2.92	15.25	153.4	6.3	118.7
							Differentiation	1		5	5		1	4	3	1		4	5	2	3	2	5		4	5	2	5	4	2	1		5	4	4	5	3	1	5	1	5
							Size	0.7	16.65					22	4	5.75		16		13.02	12	13.5	25	28.8	2.85		3	33	31.9	6.25			48.75	28	25.3		9.8			0.6	13.5
							AJCC T		4	4	1	1		3	1	1	4	3		1	1	4	4	5	1	5	1	5	4	1		5	5	3	5	5	1		5		4
							AJCC N		4	3	1	1		3	1	1	4	1		1	1	3	3	5	1	5	2	3	2	1		5	4	5	2	5	1		4		4
							AJCC M		1	1	1	1		1	1	1	2	1	2	1	1	1	1	2	1	1	1	1	1	1		2	1	1	1	2	1		2		1
							Stage	1	6	5	1	1	1	5	1	1	8	3	8	1	1	5	5	8	1	7	2	6	5	1	1	8	7	7	6	8	1	1	8	1	6
							Early&Advanced	1	2	2	1	1	1	2	1	1	2	2	2	1	1	2	2	2	1	2	1	2	2	1	1	2	2	2	2	2	1	1	2	1	2
ID	Component Name	Class	Signal / Noise	NF%	Standards Molar mass(g/mol)	Precursor Mass	Expected RTGroup	GC	GC	GC	GC	GC	GC	GC	GC	GC	GC	GC	GC	GC	GC	GC	GC	GC	GC	GC	GC	GC	GC	GC	GC	GC	GC	GC	GC	GC	GC	GC	GC	GC	GC	Con	Con	Con	Con	Con	Con	Con	Con
1	LCA	Secondary Bile Acid-Unconjugated	108.852	0.00330033	376.573	375.3	14.2	18.2888	13.0257	12.4171	19.8598	12.1691	26.6691	35.0809	30.7454	42.7331	23.8157	43.9715	18.7253	28.131	99.4904	40.4951	18.1146	11.2161	20.4257	33.8963	21.953	344.547	17.6382	46.0875	22.0295	396.5	583.633	1064.5	21.6415	637.067	33.7198	670.809	42.1501	15.0068	25.7761	24.3604	13.2829	19.2541	21.7546	19.1128	45.4469	15.2216	29.5118
2	DCA	Secondary Bile Acid-Unconjugated	491.472	0.0264026	392.572	391.3	12.3	245.308	19.4225	287.138	3398.87	828.725	369.594	533.648	484.104	1612.08	839.916	693.993	599.186	347.977	707.953	1830.71	108.03	179.981	677.168	481.471	783.739	391.201	850.74	533.098	353.212	429.201	1726.42	842.35	1715.87	213.251	283.799	1453	1690.78	261.202	899.63	62.1292	303.074	413.479	89.6046	9.9072	573.983	27.7352	1081.5
3	CDCA	Primary Bile Acid-Unconjugated	516.855	0.0627063	392.572	391.3	12.1	327.224	384.987	642.861	3773.16	3833.76	86.9844	416.394	310.266	171.615	1755.8	103.325	1944.35	118.932	79.1269	819.24	589.243	36.2378	485.206	256.433	958.012	1114.06	431.16	1426.14	327.054	1365.25	4498.52	276.344	1865.08	476.426	369.071	545.871	1342.77	227.411	396.98	78.8849	797.079	1085.15	81.7492	78.2525	426.713	136.883	1842.6
4	HDCA	Hyocholic acid	19.3813	0.363036	392.572	391.3	9.6	17.5113	22.5875	7.23599	353.052	9.81326	10.5904	108.758	47.8513	7.33669	64.0815	9.53901	7.01856	46.8725	18.5066	0.0912414	47.8936	3.14208	1.90995	13.401	5.54877	16.8877	0.131868	9.05145	16.6835	39.1958	225.771	111.104	5.43711	26.1236	25.3789	26.4829	9.82556	3.76387	4.10746	7.92836	29.2781	4.76696	30.094	9.83345	74.5117	1.93309	2.67601
5	UDCA	Secondary Bile Acid-Unconjugated	157.393	0.135314	392.572	391.3	8.9	153.358	741.092	92.1571	141	291.757	8.42229	38.1761	48.9459	17.7887	94.2848	12.3424	137.406	6.28319	45.3047	96.7791	50.4636	1.47801	42.8963	56.951	113.948	110.111	60.91	19.5471	31.9254	990.497	163.695	22.0427	59.085	72.0866	58.959	353.237	87.267	213.085	44.3458	12.0816	304.513	167.164	20.1106	21.5665	388.502	13.4598	101.544
6	beta-UDCA	Other	317.396	0.0231023	392.572	391.3	7.9	219.337	1819.01	16.9645	51.8544	118.124	29.1565	54.898	38.2182	40.396	59.5091	35.9718	36.2079	31.0455	148.55	68.0479	30.8025	1.11323	45.8139	14.1947	135.384	69.3838	56.5221	34.878	12.7531	81.374	45.7382	33.4404	16.1722	169.501	70.2872	532.508	40.7362	303.312	164.737	46.3795	780.186	219.286	89.1628	55.0148	898.093	17.9609	47.1649
7	CA	Primary Bile Acid-Unconjugated	469.979	0.0264026	408.571	407.3	8.5	156.487	434.271	585.606	2022.67	1577.46	60.2994	173.872	83.4757	110.983	896.503	13.6386	2523.63	57.2955	31.7193	880.014	136.852	31.2499	91.2503	49.4106	132.971	644.923	521.203	435.923	69.1165	674.134	1379.69	160.361	1114.21	290.057	227.843	4.20009	599.358	60.4965	115.346	25.3552	38.149	961.041	27.3543	18.8614	25.2021	50.5753	630.663
9	HCA	Hyocholic acid	27.6085	0.00330033	408.571	407.3	7.6	10.6252	31.5256	44.312	46.4276	28.6365	2.75494	16.0805	6.3989	3.81041	44.5303	17.8162	31.8872	8.11607	6.63589	14.3996	72.9034	2.57973	7.1659	17.9549	15.7816	41.349	25.5116	19.7461	15.7832	49.2724	12.2671	23.4994	59.2154	46.5884	34.5742	25.5985	49.1158	19.2345	21.044	6.99713	7.35073	57.529	14.099	9.84085	8.89954	12.0957	21.8894
10	beta-MCA	Other	6.76578	0.564356	408.571	407.29	6.3	2.18841	35.5901	0.555856	4.26265	1.41758	1.77301	3.23123	1.25205	0.786675	1.23333	3.16291	1.78498	0.533063	3.85085	0.192979	1.13475	0.444337	1.30682	0.614768	1.82193	2.05586	1.07861	1.05838	1.26235	0.804586	0.982211	0.478425	1.72769	1.64556	2.94045	2.41333	0.568226	2.92739	2.28932	5.72439	2.25797	4.73561	2.94776	1.03145	22.9844	2.63654	0.568226
12	beta-CA	Other	33.7638	0.118812	408.571	407.3	5.3	18.5515	129.828	0.398237	96.5987	28.1147	24.0852	18.0846	9.94526	7.25483	12.6011	26.1315	33.6749	13.1728	24.8626	20.1918	80.1645	0.598126	30.5059	56.5571	10.5069	16.546	18.7589	4.06163	30.8694	21.7087	19.3717	26.0769	13.4067	14.626	25.4794	16.7124	61.9764	16.8333	22.5269	11.0615	32.8216	106.843	10.4159	7.46481	22.9009	11.4365	10.3536
13	UCA	Other	13.3597	0.240924	408.571	407.3	4	0.829783	272.781	1.22634	1.20618	17.063	1.07596	1.96904	1.2463	0.457238	0.264738	0.204638	1.06315	2.17809	1.48084	1.84537	1.44623	1.07291	2.22361	1.6295	0.509078	3.61678	3.51894	0.763165	0.166926	0.854777	1.35166	0.492263	45.6423	14.978	1.08581	1.20873	0.963877	6.31484	1.46912	1.96844	2.57294	2.9067	0.710996	0.620959	3.86018	1.05544	2.06648
14	GLCA	Secondary Bile Acid-Conjugated	221.834	0.049505	433.624	432.3	12.28	7.41683	10.395	23.0264	26.5485	2.33944	13.6686	17.8298	21.1482	11.1105	24.7925	24.1756	2.96491	58.7347	38.6989	72.7328	3.31838	2.11088	10.7222	27.2651	13.4493	151.893	25.7576	105.026	4.85326	361.041	1060.62	790.269	8.51798	1240.59	12.4992	186.793	76.5969	4.05578	15.3776	7.1283	1.55248	12.7076	9.71152	10.7564	11.3585	2.27939	10.3357
15	TLCA	Secondary Bile Acid-Conjugated	144.329	0.00330033	483.704	482.3	12.1	11.9719	11.3604	11.5143	11.7951	11.4031	15.0634	13.4614	16.0479	12.4801	12.1833	13.3786	11.9428	19.2897	18.2788	15.3447	11.5354	11.5431	13.8858	15.9075	12.4997	11.5841	12.2376	14.5851	12.3639	12.3365	16.4897	14.097	11.5307	12.5431	11.8563	12.6178	14.1399	7.01777	10.8588	8.04838	6.48134	3.94245	8.32873	11.8393	8.44929	6.76095	9.73411
16	GDCA	Secondary Bile Acid-Conjugated	419.022	0.0231023	449.623	448.3	9.8	172.665	1616.59	41.4292	400.446	67.0554	397.382	154.251	920.156	355.459	196.458	408.29	139.238	1204.13	445.707	940.984	114.408	10.4818	535.862	794.106	754.804	95.8658	370.048	489.245	155.019	444.456	363.186	461.362	232.545	391.259	53.3152	275.707	1005.25	299.644	1543.37	86.0183	1473.82	254.709	65.6187	126.097	538.602	63.5623	1050.47
17	GCDCA	Primary Bile Acid-Conjugated	1582.81	0.00660066	449.623	448.3	9.31	704.001	329.303	210.556	1163.38	414.819	1007.94	464.282	1716.19	383.825	768.945	638.26	880.144	3450.15	577.401	1479.66	1309.89	185.638	966.501	2127.89	3051.07	572.754	743.045	2507.14	258.01	2001.73	2529.98	680.001	590.744	1375.08	204.924	542.115	3165.32	1270.25	1740.26	361.478	1077.78	1369.43	304.383	1112.34	1716.67	679.914	2957.3
19	GUDCA	Secondary Bile Acid-Conjugated	300.697	0.0231023	449.623	448.3	6.1	286.393	410.961	36.9408	128.179	43.2697	37.6032	39.8204	210.224	21.968	84.1145	36.2821	80.569	212.061	59.8468	322.472	192.189	1.87544	95.5113	53.018	431.497	86.5625	62.0195	98.6548	40.4357	43.8338	92.295	68.9082	34.6606	232.218	29.7984	107.14	96.371	442.08	169.215	44.5239	337.53	263.958	49.4907	109.911	768.003	82.2896	154.751
20	TDCA	Secondary Bile Acid-Conjugated	290.933	0.0726073	499.704	498.3	10	14.2194	29.1635	8.7009	15.038	4.84057	74.1152	27.7325	72.1123	29.8648	5.50637	44.7309	18.0818	115.096	102.81	98.3773	4.45466	14.0681	79.8741	87.9455	59.2493	16.6263	32.3463	56.376	21.9556	51.4186	46.7713	29.6429	3.06491	14.1101	3.52093	65.1356	74.2927	52.5891	295.438	16.8206	20.9183	13.5637	4.73953	23.3005	31.8198	7.9651	62.3403
21	TCDCA	Primary Bile Acid-Conjugated	969.585	0.00330033	499.704	498.3	9.5	46.1948	25.0452	35.3419	29.2824	30.1821	124.767	75.8146	120.62	28.4819	13.1949	52.9244	75.2193	246.264	114.518	202.528	48.5557	39.9661	147.809	214.961	185.482	86.577	55.5451	313.158	31.2921	382.755	402.905	54.3662	6.11141	47.9809	11.2882	119.052	250.603	141.965	297.602	48.5903	66.1234	57.6181	13.3393	153.45	89.7381	73.071	165.602
23	TUDCA	Secondary Bile Acid-Conjugated	55.0594	0.0330033	499.704	498.3	6.5	5.31334	5.53489	1.3689	0.433249	1.08928	2.42449	1.78967	4.98059	0.537664	0.643354	1.7818	2.21657	5.85658	4.56196	12.0415	2.68388	0.179638	4.54143	1.67843	9.62734	3.45459	1.31964	1.78761	1.18379	3.11814	7.49172	1.53861	1.6002	2.12198	0.990541	8.0534	1.86076	20.8293	10.2096	1.54592	5.70769	3.57148	0.136133	5.35299	12.4609	2.53039	2.69368
24	GCA	Primary Bile Acid-Conjugated	42075.5	0.00660066	465.623	464.3	6.5	154.949	125.072	44.3307	144.834	44.8286	300.647	82.6053	530.307	303.296	143.063	73.6818	324.456	467.89	168.758	305.283	123.472	78.498	259.323	334.86	771.931	76.9813	113.427	347.687	99.0821	627.119	421.721	157.91	59.6397	142.59	34.3283	32.6624	523.56	151.024	245.907	52.6917	56.3056	140.393	29.1832	123.57	188.402	147.334	579.804
25	TCA	Primary Bile Acid-Conjugated	395.731	0	515.703	514.3	6.8	33.0025	11.6468	19.0404	7.0332	6.56646	66.6925	14.5309	81.6656	31.2427	2.8661	9.06682	43.3329	56.4404	86.6699	66.2351	4.28542	46.6677	72.2593	55.586	78.1281	21.2457	15.0225	100.93	22.328	119.457	42.6498	21.6071	1.80046	13.4455	2.75797	47.2532	63.2669	39.0053	77.6648	12.7999	5.05383	15.4858	10.3745	25.3923	18.2431	19.9359	62.2883
27	T-alpha-MCA	Other	53.1144	0.191419	515.703	514.3	4.38	0.167919	0.107519	2.11051	0.326984	1.05861	0.300525	3.4778	3.20753	1.3954	0.136281	2.34491	0.820391	2.77442	0.73411	2.44405	0.259661	0.32685	1.98307	2.11234	2.00135	0.809978	0.379503	1.92894	1.16048	16.7295	5.13245	0.36197	0.0394765	0.708605	0.00459629	6.60842	2.12155	1.83995	4.32751	0.057743	0.933144	2.1353	1.092	0.876756	0.4	0.0748683	0.710159
31	NorCA	Other	24.9583	0.019802	394.545	393.3	5.3	12.2313	13.1751	17.613	49.7853	9.18963	26.7168	19.7905	17.6366	18.5374	15.7768	18.534	25.4349	37.261	19.1683	36.0646	67.688	54.4728	27.9377	35.3213	23.3624	27.6331	50.6363	19.8824	24.702	46.3955	39.5169	32.733	26.033	71.956	19.4369	61.8871	38.0574	25.3046	30.59	10.9777	34.0371	42.3914	18.5877	20.6162	14.9119	14.5683	21.6195
33	CDCA-3G	Glucuronide Bile Acid	15829.8	0.0264026	568.696	567.3	4.7	31.1412	8.90368	9.82445	89.1639	19.8656	13.0886	17.0176	23.8788	8.31388	117.145	59.0159	24.392	9.12114	17.473	36.3607	29.2459	160.594	85.9442	14.8038	30.127	24.1596	20.7735	17.2466	10.3439	64.4674	73.9069	60.307	16.4083	73.593	54.6357	102.628	113.965	40.2575	90.5612	12.5241	298.595	35.9346	198.28	14.6558	43.7665	35.0696	153.821
34	isoLCA	Secondary Bile Acid-Unconjugated	54.7849	0.277228	376.573	375.3	14.5	3.56019	30.4877	22.1109	22.1078	1.4886	20.9534	34.8608	38.0082	57.062	16.1797	54.3246	12.7054	35.2613	52.5908	18.7795	20.6663	15.1557	9.7504	52.9826	20.496	9.05649	37.3435	31.6627	29.2691	7.02063	14.0385	45.7295	19.7271	41.0238	61.3868	21.1559	10.0217	2.4456	41.1077	18.2305	19.2625	7.49656	20.9013	10.9587	20.0366	9.2645	13.9002
35	DHyLCA	Other	54.5227	0.148515	374.557	373.3	14.9	6.00888	1.90035	13.1786	13.9131	3.37711	15.4869	9.26071	2.18713	14.4604	7.56883	17.6247	93.1428	10.248	17.3652	12.9639	17.3949	6.24401	5.14113	12.33	21.5771	103.135	9.48512	22.8076	13.0945	194.439	139.223	367.353	13.2213	208.68	17.0949	267.727	18.43	12.8511	14.291	8.34199	10.6233	6.03368	11.6488	5.92728	15.0609	8.06683	40.7311
36	12-ketoLCA	Other	56.0346	0	390.556	389.3	10.3	10.2595	13.1883	20.6717	36.99	40.8917	14.1371	36.5012	13.3329	46.2269	29.881	22.8659	65.2754	14.8552	19.7319	51.8291	20.4035	0.000383978	7.9832	20.943	9.69141	11.7879	44.2911	11.6944	5.92897	3.83902	26.507	33.0422	15.4203	13.1557	16.2219	63.3704	41.5813	11.6007	5.75913	4.00851	24.0505	25.0313	7.32796	3.72649	25.1503	3.16263	24.2553
37	omega-MCA	Other	26.4051	0.128713	408.571	407.31	5.65	10.6811	9.85734	27.2689	81.693	24.0033	14.9979	35.4929	11.3709	4.00906	36.6303	11.4183	8.10952	11.7489	11.8559	53.2914	14.3368	13.7046	7.28837	3.97489	18.4142	15.8307	4.73968	28.7102	18.2458	113.124	42.3396	27.5478	32.3219	25.1951	5.1631	24.6589	2.58569	17.8562	37.878	36.7155	17.3343	62.4559	22.8404	11.7122	27.2415	14.1826	13.1091
39	GHCA	Hyocholic acid	30.2567	0.191419	465.623	464.3	5.4	5.14153	3.45	3.03573	1.26761	6.88427	2.15102	6.52978	24.0207	0.659295	5.10952	7.22821	4.12898	27.6503	1.33772	12.6181	26.2251	6.96164	7.35497	16.8856	26.8014	3.58207	4.80586	12.655	6.94743	129.665	11.0499	4.93615	0.610668	10.7382	2.91774	0.396586	24.4555	6.92411	10.8877	12.7959	3.99617	9.63536	2.08117	9.64346	12.6927	6.56709	18.3697
40	MDCA	Other	265.587	0.019802	392.572	391.3	8	231.268	1947.36	18.8035	56.0384	119.951	16.7018	52.9288	41.1417	42.2643	67.3047	36.1273	37.8736	33.8922	153.397	77.5234	34.4418	2.26868	48.7305	15.6202	138.263	74.5206	56.7813	39.9377	11.8839	9.91247	39.1914	37.7173	15.9366	174.291	76.8211	569.569	44.4126	309.556	85.0517	47.7145	859.268	241.158	100.074	60.8054	918.774	16.2118	50.6008
44	THCA	Hyocholic acid	20.2049	0.10231	515.703	514.3	5.8	0.363698	1.13065	0.728311	0.753022	0.88057	0.463721	1.93527	3.03788	0.678211	1.52117	0.960597	1.1501	2.12083	0.605126	2.02069	1.24567	0.29757	4.0313	0.0802604	2.92055	0.615585	0.152384	2.03326	0.805306	6.46014	2.53529	0.49967	1.35637	1.33055	0.0670908	1.1839	2.04597	2.5767	4.00563	3.54341	2.35151	2.6725	1.98514	3.74953	2.91457	2.48937	3.03576
45	7-ketoDCA	Other	28.8955	0.366337	406.556	405.3	5.85	4.4112	32.0064	15.6277	24.0928	34.1999	4.72327	4.62108	1.96362	15.6045	3.52256	8.27892	15.3738	6.15713	5.51869	56.2611	9.95823	22.1603	0.244695	19.0959	6.98495	11.8787	5.67498	7.28207	9.23307	26.4554	54.4626	12.896	28.9027	32.0745	11.7034	10.2783	8.25854	4.54547	19.1477	3.13612	9.29726	30.2243	9.73031	1.85323	4.08054	5.27721	9.3524
49	DCA-3G	Glucuronide Bile Acid	63.7472	0.438944	612.66	567.3	3	2176.27	2167.35	2188.34	2172.57	2181.85	2177.68	2159.42	2176.92	2178.86	2165.2	2189.34	2189.19	2153.59	2189.66	2160.94	2179.98	2186.05	2187.81	2185.78	2189.18	2183	2188.12	2186.24	2186.99	2169.9	2177.91	2162.04	2187.55	2167.4	2188.7	2170.68	2187.26	1465.4	83.0591	2186.99	2188.45	2181.03	2188.7	1637.66	2188.4	1464.51	2092.8
51	DCA-3S	Sulfate Bile Acid	139.188	0.00330033	516.599	471.2	6.4	3.01708	2.67394	21.8259	241.867	49.8132	1.19857	9.34563	5.59941	2.59702	22.6516	4.39247	33.687	6.41294	5.05731	102.197	77.5825	4.81507	5.36129	8.04616	6.67564	34.4101	60.763	22.7292	23.7516	102.605	69.9993	13.7758	55.1772	51.1659	24.2595	16.8706	36.4211	2.22121	24.2092	2.61608	2.41068	107.918	4.27766	1.56421	3.30601	7.076	9.2987
52	GCDCA-3S	Sulfate Bile Acid	442.621	0.00660066	573.65	528.3	4.2	30.5717	142.816	45.3774	170.239	29.326	76.1437	80.9366	65.2717	37.0613	35.6267	90.823	136.235	220.097	62.42	421.815	351.505	92.6293	117.632	290.385	195.747	148.45	238.176	268.763	192.129	424.689	254.825	88.846	36.0922	54.9042	31.1284	78.5247	176.952	167.586	109.632	221.36	103.418	92.5558	79.5351	121.001	102.948	159.561	193.233
53	GCA-3S	Sulfate Bile Acid	75.41	0.105611	589.65	544.3	2.3	0.50621	2.78161	0.616204	2.52437	0.530628	1.60731	1.00314	0.769627	0.997052	0.0954116	0.721002	3.51618	3.11027	1.50364	6.40894	2.26092	2.41174	7.18366	3.25655	2.67444	2.41892	3.61809	1.59435	1.84744	6.67108	5.78689	0.69983	0.752668	1.03095	0.356938	1.68386	0.770872	1.54369	0.264563	0.871046	0.36107	1.71131	0.77684	0.152846	0.888177	1.01961	0.810343
54	GDCA-3S	Sulfate Bile Acid	438.175	0.019802	573.65	528.3	4.5	21.0326	1.50353	23.2137	259.938	11.977	103.199	117.767	100.082	100.61	27.6219	242.882	83.1104	412.436	202.708	1089.09	95.9409	8.80936	258.765	420.763	210.179	71.2516	390.72	90.732	202.135	265.116	311.294	141.533	50.5899	65.4406	25.4088	72.8274	171.44	88.5278	170.508	107.484	0.441972	54.6945	45.9152	41.5625	110.418	38.2482	189.63
55	GLCA-3S	Sulfate Bile Acid	1656.99	0	557.651	512.3	6.7	91.2093	7.48978	21.9888	591.277	27.6507	581.727	575.423	279.05	412.258	182.733	1033.12	227.538	1134.11	972.544	2622.8	739.598	134.303	1267.4	2766.73	150.218	119.159	867.586	901.774	697.457	1323.87	1273.77	1212.84	100.102	553.299	404.941	356.718	1250.86	176.599	804.029	541.271	5.98242	176.331	446.393	227.872	366.777	322.68	1233.29
56	LCA-3S	Sulfate Bile Acid	354.696	0.00990099	500.599	455.2	10	3.91951	1.24776	3.97441	40.7249	13.1379	6.49426	20.9393	8.9107	4.92182	18.0768	10.5068	16.5575	12.0932	16.4726	54.2618	129.583	1.74469	19.4151	30.5856	2.80693	8.45129	67.263	18.2269	30.5441	102.059	25.121	55.9364	21.1401	89.7132	128.954	16.3593	33.8048	2.45356	20.5899	7.90366	1.61215	47.1385	6.86782	6.32025	6.33333	5.87078	33.1363
57	TCDCA-3S	Sulfate Bile Acid	126.371	0.00660066	623.73	578.2	4.6	3.06922	13.3807	12.5205	4.5453	3.58563	10.8502	49.9045	7.86865	3.87126	1.17133	9.21719	10.4472	22.6456	8.20909	39.7122	55.7144	30.9056	26.0043	28.1225	15.773	24.8367	21.5315	24.512	23.6744	118.547	25.1212	6.94841	1.82627	9.53652	4.24079	14.1214	4.52871	14.5643	20.2045	25.0688	6.43352	21.6675	4.48997	21.3647	5.77241	19.1134	6.93711
58	TCDCA-G	Glucuronide Bile Acid	68.0961	0.0231023	719.791	674.3	3.5	2.35891	0.690071	0.6647	4.20538	0.942862	10.2581	15.9288	1.46485	1.59104	0.131576	0.207159	4.34361	8.90361	2.66051	15.9335	2.91654	4.98683	14.2146	18.6009	7.21814	2.12893	3.4818	2.40451	1.38156	10.105	20.6001	7.16027	0.501212	3.4096	0.661078	15.003	2.43637	13.7594	9.27563	4.64078	4.44114	2.41743	0.458027	4.65427	4.31629	4.11448	5.13551
60	TDCA-3S	Sulfate Bile Acid	75.1093	0.039604	623.73	578.2	4.8	1.12893	6.8883	8.1607	6.23885	1.38132	18.1307	26.3319	10.029	6.55993	0.604678	18.7413	5.30869	37.2857	25.6857	53.1593	8.57355	1.20267	35.3868	30.0908	15.1669	15.3025	35.4282	2.90346	24.6591	26.9458	21.5462	9.61047	0.715863	9.68174	1.68201	16.6369	8.64518	11.3887	35.3981	15.9957	0.488247	13.5237	2.43527	7.86566	6.08193	4.07508	9.2532
61	TLCA-3S	Sulfate Bile Acid	263.375	0.00660066	607.731	562.3	6.9	6.91305	1.1196	8.97848	12.8652	4.45319	107.303	191.997	69.5139	46.0169	7.70085	148.34	40.1326	190.071	180.91	200.318	155.93	19.3509	203.745	248.569	22.7779	23.6658	81.7876	61.6079	129.131	133	81.8731	99.2607	2.7577	52.044	59.9734	63.635	42.4161	27.8694	172.817	135.701	0.334883	51.7209	40.522	122.982	29.8037	39.1992	87.7816
62	TUDCA-3S	Sulfate Bile Acid	54.4597	0.049505	623.73	578.3	2	1.37514	12.4364	1.64989	1.36574	0.724309	2.1141	2.08313	1.0862	0.421243	0.741326	0.423047	1.35134	1.92413	3.56387	18.1438	6.27755	0.819769	5.12165	2.66612	3.42957	4.60683	6.01239	0.646188	3.1468	5.91997	3.42091	1.67185	0.0140488	4.88684	0.689208	5.48305	0.413284	40.4837	2.98219	2.81229	6.04466	7.35232	0.735031	2.35579	4.20995	3.65867	0.771272
63	NorDCA	Other	9.46714	0.019802	378.545	377.3	10.1	2.05889	0.388818	3.20325	11.8027	0.536987	3.08305	10.3405	1.80503	10.7391	13.0083	24.0504	1.32043	5.34725	10.1777	9.21175	10.8423	0.626445	6.85943	12.7134	3.48198	0.092504	12.8283	14.99	6.77195	12.9146	3.75114	6.62169	9.78036	1.84827	3.91384	6.30624	15.6333	1.06061	10.4916	1.91927	2.74195	1.3264	2.81751	1.25618	3.73376	4.45814	3.67507
64	NorUDCA	Other	7.94894	0.0627063	378.545	377.3	4.5	7.84812	3.50171	11.5343	2.18733	2.96594	2.84151	2.90269	7.1487	6.0393	4.77055	11.1958	3.94697	2.62129	10.0242	3.02234	14.6849	2.95428	4.07381	4.84278	3.45346	1.96573	6.26376	5.22327	5.6775	2.97929	5.61054	3.55278	11.3612	3.01546	7.07904	3.12408	7.49655	1.6538	18.354	1.74946	3.54579	8.86876	8.50775	1.63509	3.55308	2.61439	1.40629
67	7-KetoLCA	Other	55.358	0	390.556	389.3	10.2	12.1382	14.0787	21.0448	36.3355	41.4424	14.7017	38.1552	14.3733	48.8153	31.2678	24.3463	66.9168	15.026	22.077	54.1745	22.2235	1.20973	9.92433	23.1102	10.4393	13.8122	44.1953	12.4345	6.48773	4.27048	24.5512	31.5764	16.8998	14.6613	14.9753	65.5337	43.8419	10.9301	5.05448	5.34282	22.8789	26.6295	5.97062	2.7444	26.1016	0.198368	28.2674
68	DHyCA	Other	46.0522	0.00330033	402.524	401.3	2.5	55.5419	21.5174	19.0764	122.007	22.1894	97.6867	44.593	48.2027	24.5478	61.4356	60.906	17.7257	31.1483	59.8107	159.436	40.1422	37.0575	71.9349	20.9771	15.5831	31.0758	139.652	46.0655	43.4503	67.0566	14.6155	45.8949	39.7499	21.2465	43.6269	40.088	23.3417	42.5582	62.1348	8.70185	24.84	25.1726	2.69789	9.11591	8.7269	24.7993	9.24421
70	12-ketoCDCA	Other	29.3377	0.0264026	406.556	405.3	5.8	4.08508	30.7921	7.67427	27.7604	36.2702	6.16853	8.2679	3.63139	2.00825	13.2117	8.7824	31.1799	3.0883	7.61225	52.5563	10.2129	0.952073	0.958158	7.00109	2.18166	6.79435	16.9073	5.17354	10.6335	11.898	3.26189	8.61395	30.4171	24.3018	6.91358	18.8943	9.46905	5.10179	13.1821	10.8796	9.51401	28.9503	11.3107	2.07956	7.93404	2.69944	7.7944
71	Glucuronide BAs	Sum						2209.77	2176.94	2198.83	2265.94	2202.66	2201.03	2192.37	2202.27	2188.77	2282.48	2248.57	2217.92	2171.62	2209.79	2213.24	2212.14	2351.63	2287.97	2219.18	2226.53	2209.29	2212.38	2205.9	2198.72	2244.48	2272.42	2229.51	2204.46	2244.41	2244	2288.31	2303.66	1519.41	182.896	2204.16	2491.48	2219.38	2387.44	1656.97	2236.49	1503.69	2251.76
72	HCAs	Sum						33.6417	58.6938	55.3121	401.5	46.2146	15.96	133.304	81.3088	12.4846	115.243	35.544	44.1849	84.7597	27.0853	29.1296	148.268	12.981	20.4621	48.3218	51.0522	62.4343	30.6017	43.4858	40.2195	224.593	251.623	140.039	66.6196	84.7808	62.9379	53.6618	85.4429	32.4992	40.0448	31.2648	42.9765	74.6038	48.2593	33.0673	99.0185	23.0853	45.9708
73	Total BAs	Sum						5344.11	10971.4	4673.94	15920.5	10064	6012.62	5870.07	7737.41	6290.63	7931.13	6379.39	10074	10947.4	6865.6	14711	7097.67	3473.16	8040.34	10992.1	10705.5	6852.66	7837.34	10426.8	5248.87	13503.1	18412.5	9360.1	8603.11	9214.62	4711.37	9120.52	13518.4	6067.51	8009.95	4361.87	9025.52	8491.7	4130.27	4290.23	9839.18	3595.46	13087.8
74	Secondary BAs	Sum						918.495	2888.03	536.803	4164.28	1264.14	965.896	896.651	1846.47	2161.08	1297.89	1333.27	1023.04	2032.82	1575.24	3448.72	525.864	248.09	1490.64	1605.22	2221.26	1220.9	1470.36	1396.07	672.247	2739.42	4074.64	3340.44	2108.24	2856.27	549.845	3153.65	3098.73	1317.96	3055.33	280.887	2486.14	1159.84	290.396	348.803	2398.66	231.069	2516.78
75	Sulfate BAs	Sum						162.743	192.338	148.306	1331.59	142.58	908.768	1075.73	548.182	615.314	297.023	1559.17	557.884	2040.19	1479.07	4607.91	1622.97	296.992	1946.01	3829.21	625.448	452.552	1772.89	1393.49	1328.48	2509.42	2072.76	1631.12	269.168	891.703	681.634	642.861	1726.25	533.238	1360.63	1061.08	127.528	574.614	631.948	553.041	636.539	600.501	1764.14
76	Unconjuncted BAs	Sum						1529.8	6022.37	1888.68	10393.7	7083.54	859.603	1697.91	1263.25	2305.55	4093.1	1258.55	5713.94	867.192	1556.81	4357.12	1420.04	425.92	1606.7	1211.43	2454.1	3062.26	2415.97	2776.22	1066.23	4549.1	9064.5	3213.97	5177.26	2593.8	1417.47	4784.63	4188.64	1575.05	2041.29	440.589	3347.96	3547.89	610.419	363.937	3566.4	396.496	3994.49
77	Glycine conjuncted BAs	Sum						1473.89	2650.36	450.515	2888.63	648.68	2522.07	1540.45	3867.22	1627.24	1468.56	2555.47	1881.9	7190.37	2530.92	7273.87	2958.81	523.719	3526.25	6835.16	5608.37	1328.92	2819.2	4823.27	1657.92	5628.19	6324.53	3607.3	1114.25	4067.15	799.619	1654.57	6491.58	2608.24	4809.45	1435.62	3061.18	2376.13	1033.09	1882.91	3816.76	1503.45	6388
78	Conjuncted BAs	Sum						3814.31	4949.04	2785.26	5526.84	2980.45	5153.02	4172.16	6474.16	3985.08	3838.04	5120.84	4360.07	10080.3	5308.79	10353.9	5677.63	3047.24	6433.64	9780.69	8251.44	3790.4	5421.37	7650.59	4182.63	8954.02	9348.01	6146.13	3425.85	6620.82	3293.9	4335.89	9329.8	4492.45	5968.65	3921.28	5677.56	4943.82	3519.85	3926.29	6272.78	3198.97	9093.34
79	Primary BAs	Sum						1421.86	1310.32	1537.74	7140.35	5907.61	1647.33	1227.5	2842.52	1029.44	3580.37	890.897	5791.13	4396.97	1058.19	3752.96	2212.3	418.257	2022.35	3039.14	5177.6	2516.54	1879.4	5130.98	806.883	5170.45	9275.46	1350.59	3637.59	2345.58	850.212	1291.15	5944.89	1890.15	2873.76	579.8	2040.49	3629.11	466.383	1511.87	2464.97	1107.71	6238.25
80	Secondary conjuncted BAs	Sum						497.979	2084	122.981	582.44	129.997	540.257	254.885	1244.67	431.42	323.698	528.639	255.013	1615.17	669.903	1461.95	328.59	40.259	740.397	979.921	1281.13	365.986	503.729	765.674	235.812	916.204	1586.86	1365.82	291.919	1892.84	111.981	655.447	1268.52	826.216	2044.47	164.085	1846.01	552.452	138.025	287.257	1370.69	165.388	1290.33
81	Primary conjuncted BAs	Sum						938.147	491.067	309.269	1344.53	496.396	1500.05	637.233	2448.78	746.846	928.069	773.933	1323.15	4220.74	947.347	2053.71	1486.21	350.77	1445.89	2733.3	4086.61	757.558	927.04	3268.92	410.712	3131.06	3397.26	913.884	658.296	1579.1	253.299	741.082	4002.75	1602.25	2361.43	475.56	1205.26	1582.93	357.28	1414.75	2013.05	920.255	3764.99
82	Taurine conjuncted BAs	Sum						126.079	118.504	110.78	93.8825	67.108	432.482	424.988	391.635	163.141	46.4013	302.117	214.347	708.672	549.207	726.258	302.432	170.315	608.856	706.32	414.274	211.454	265.245	582.872	273.082	886.793	676.537	246.765	31.3186	171.799	97.7321	374.783	466.771	373.889	940.783	275.625	125.312	195.671	88.6357	383.184	214.21	182.988	416.283
83	THCA/HCA	Ratio						0.0342298	0.0358644	0.016436	0.0162193	0.0307499	0.168323	0.120349	0.474751	0.177989	0.0341603	0.0539171	0.0360677	0.261313	0.0911899	0.14033	0.0170866	0.115349	0.562567	0.00447011	0.185061	0.0148876	0.00597314	0.10297	0.0510229	0.131111	0.206673	0.0212631	0.0229056	0.0285597	0.00194049	0.0462488	0.041656	0.133962	0.190345	0.506409	0.319902	0.0464549	0.140801	0.381017	0.327497	0.205806	0.138687
84	HDCA/LCA	Ratio						0.957487	1.73407	0.582745	17.7773	0.806408	0.397102	3.10021	1.55637	0.171686	2.69073	0.216936	0.374817	1.66622	0.186014	0.00225315	2.64393	0.280141	0.0935071	0.395353	0.252757	0.0490142	0.00747625	0.196397	0.757325	0.0988545	0.386837	0.104372	0.251235	0.0410061	0.75264	0.0394789	0.233109	0.250811	0.159352	0.325461	2.20419	0.247582	1.38334	0.514494	1.63953	0.126996	0.0906761
85	HDCA/TLCA	Ratio						1.4627	1.98827	0.628435	29.9321	0.860581	0.703055	8.07929	2.98179	0.587869	5.25976	0.713005	0.587682	2.42992	1.01246	0.00594611	4.15188	0.272204	0.137547	0.842437	0.443911	1.45784	0.0107756	0.620597	1.34938	3.17722	13.6916	7.8814	0.471532	2.08271	2.14054	2.09885	0.694881	0.536334	0.378261	0.985088	4.51728	1.20914	3.61328	0.83058	8.8187	0.285919	0.274911
86	CA/CDCA	Ratio						0.478227	1.12801	0.910938	0.536067	0.411465	0.69322	0.417567	0.269045	0.646696	0.510595	0.131997	1.29792	0.481751	0.400866	1.07418	0.232251	0.862359	0.188065	0.192684	0.138799	0.578897	1.20884	0.305666	0.21133	0.493781	0.306698	0.580294	0.597406	0.608819	0.617341	0.00769428	0.446358	0.266023	0.290558	0.32142	0.047861	0.885634	0.334612	0.241032	0.059061	0.369479	0.342268
87	GLCA/CDCA	Ratio						0.022666	0.027001	0.0358187	0.00703615	0.00061022	0.157139	0.0428196	0.0681614	0.0647408	0.0141204	0.233976	0.00152488	0.493852	0.489074	0.0887808	0.0056316	0.0582507	0.0220983	0.106325	0.0140387	0.136342	0.0597402	0.0736435	0.0148393	0.26445	0.235772	2.85973	0.00456708	2.60395	0.0338667	0.342192	0.0570438	0.0178346	0.0387364	0.0903634	0.00194771	0.0117105	0.118796	0.137457	0.0266186	0.0166521	0.00560929
88	TUDCA/UDCA	Ratio						0.0346465	0.00746856	0.014854	0.0030727	0.00373353	0.287866	0.0468795	0.101757	0.0302251	0.00682352	0.144363	0.0161316	0.932102	0.100695	0.124423	0.0531844	0.12154	0.10587	0.0294714	0.0844888	0.0313738	0.0216654	0.0914515	0.0370798	0.00314806	0.0457662	0.0698013	0.027083	0.0294366	0.0168005	0.0227989	0.0213225	0.0977513	0.230227	0.127956	0.0187436	0.0213652	0.00676921	0.248209	0.0320741	0.187997	0.0265273
89	TLCA/CDCA	Ratio						0.0365862	0.0295085	0.017911	0.00312606	0.00297438	0.173173	0.0323284	0.0517229	0.0727218	0.00693892	0.129481	0.00614229	0.162191	0.231006	0.0187304	0.0195766	0.318539	0.0286183	0.0620335	0.0130476	0.0103981	0.0283831	0.0102269	0.0378038	0.00903607	0.00366558	0.0510125	0.00618242	0.0263275	0.0321246	0.0231149	0.0105304	0.0308594	0.0273535	0.102027	0.00813137	0.00363311	0.101881	0.151295	0.0198009	0.0493923	0.00528282
90	TDCA/DCA	Ratio						0.0579654	1.50153	0.0303022	0.00442442	0.00584098	0.200532	0.0519677	0.14896	0.0185256	0.00655586	0.0644544	0.0301773	0.330759	0.145222	0.0537372	0.0412353	0.0781645	0.117953	0.18266	0.0755982	0.0425008	0.0380213	0.105752	0.0621597	0.119801	0.0270915	0.0351907	0.00178621	0.0661665	0.0124064	0.0448284	0.0439399	0.201335	0.328399	0.270735	0.0690203	0.032804	0.0528938	2.35187	0.0554368	0.287184	0.0576427
91	GUDCA/UDCA	Ratio						1.86747	0.554535	0.400846	0.909076	0.148308	4.46472	1.04307	4.29503	1.23494	0.892132	2.93962	0.586359	33.7505	1.32099	3.33205	3.80846	1.2689	2.22656	0.930941	3.78679	0.78614	1.01821	5.04702	1.26657	0.0442544	0.563822	3.12612	0.586623	3.22138	0.505409	0.303309	1.10432	2.07467	3.81581	3.68526	1.10843	1.57904	2.46093	5.09638	1.97683	6.11375	1.52399
92	TDCA/CA	Ratio						0.0908661	0.0671552	0.0148579	0.00743476	0.00306859	1.22912	0.159499	0.863871	0.269094	0.00614206	3.27972	0.00716502	2.00882	3.24125	0.111791	0.0325509	0.450181	0.87533	1.77989	0.445581	0.0257803	0.0620608	0.129326	0.31766	0.0762735	0.0339	0.184851	0.00275074	0.0486458	0.0154534	15.5082	0.123954	0.869292	2.56132	0.663397	0.548331	0.0141136	0.173265	1.23535	1.26258	0.15749	0.0988489
93	HCA/CDCA	Ratio						0.0324707	0.0818874	0.0689294	0.0123047	0.00746956	0.0316717	0.0386185	0.0206239	0.0222033	0.0253619	0.172428	0.0163999	0.0682414	0.0838638	0.0175767	0.123724	0.0711892	0.0147688	0.0700178	0.0164732	0.0371157	0.0591697	0.0138458	0.0482588	0.0360904	0.00272693	0.0850367	0.0317495	0.0977874	0.093679	0.0468947	0.0365779	0.0845805	0.0530102	0.0887006	0.00922209	0.053015	0.172466	0.125758	0.020856	0.0883655	0.0118796
94	GDCA/CA	Ratio						1.10338	3.72254	0.0707458	0.197979	0.0425086	6.59016	0.887152	11.023	3.20284	0.219138	29.9362	0.0551737	21.0162	14.0516	1.06928	0.836001	0.335419	5.87245	16.0716	5.67647	0.148647	0.709989	1.12232	2.24287	0.659299	0.263238	2.87702	0.208708	1.3489	0.234	65.6433	1.67722	4.95308	13.3804	3.39253	38.6332	0.265034	2.39885	6.68549	21.3713	1.25679	1.66566
95	GHCA/HCA	Ratio						0.483901	0.109435	0.068508	0.0273029	0.240402	0.780784	0.406068	3.75388	0.173025	0.114742	0.405711	0.129487	3.40685	0.201589	0.876282	0.359724	2.69859	1.02638	0.940444	1.69827	0.0866302	0.188379	0.640887	0.440178	2.63159	0.900774	0.210054	0.0103127	0.230491	0.0843906	0.0154926	0.497915	0.359983	0.517376	1.82874	0.543643	0.167487	0.147611	0.979942	1.42622	0.542927	0.839205
96	GDCA/DCA	Ratio						0.703869	83.2326	0.144283	0.117817	0.080914	1.07519	0.28905	1.90074	0.220498	0.233902	0.58832	0.232378	3.46038	0.629571	0.513999	1.05904	0.0582384	0.791328	1.64933	0.963081	0.245055	0.434972	0.917738	0.438885	1.03554	0.210369	0.547707	0.135526	1.83474	0.187862	0.18975	0.594551	1.14717	1.71556	1.38451	4.8629	0.616014	0.732314	12.7279	0.938359	2.29176	0.971316
97	DCA/CA	Ratio						1.56759	0.0447245	0.490325	1.68039	0.525356	6.12931	3.0692	5.79934	14.5255	0.936881	50.8843	0.237431	6.07337	22.3193	2.08032	0.789394	5.75941	7.421	9.74427	5.89407	0.606585	1.63226	1.22292	5.11039	0.63667	1.25131	5.25284	1.53999	0.735203	1.24559	345.945	2.82098	4.31765	7.79941	2.45035	7.94449	0.43024	3.27571	0.525265	22.7752	0.548394	1.71485
98	UDCA/CDCA	Ratio						0.468665	1.92498	0.143355	0.0373691	0.076102	0.0968253	0.0916826	0.157755	0.103655	0.0536991	0.119453	0.070669	0.0528302	0.572557	0.118133	0.0856415	0.0407864	0.0884084	0.222089	0.118942	0.0988377	0.14127	0.0137063	0.0976151	0.725506	0.0363887	0.0797653	0.0316796	0.151307	0.15975	0.647107	0.0649901	0.937004	0.111708	0.153155	0.382037	0.154047	0.246003	0.275601	0.910453	0.0983306	0.055109
[truncated: 36 more columns]

## Sheet: Table. S3
Table. S3 Raw data of the BAs molar concentration in cohort 3								Benign gastric lesions
							Sample	BG1	BG2	BG3	BG4	BG5	BG6	BG7	BG8	BG9	BG10	BG11	BG12	BG13	BG14	BG15	BG16	BG17	BG18	BG19	BG20	BG21	BG22
							Gender	1	2	1	2	1	2	1	1	1	2	2	1	1	1	2	2	2	1	1	2	2	2
							Age	61	50	58	65	58	65	56	36	69	64	75	64	62	65	40	54	59	57	63	70	50	71
							CEA	2.23	1.2	1.83	2.23			1.63			2.65	2.58				0.68	1.5			3.23	0.72	1.46	0.68
							CA199	4.12	12.9	20.89	32.75			19.13			22.93	0.65				6.02	7.97			24.9	5.31	6.77	5.6
							Differentiation
							Size
							AJCC T
							AJCC N
							AJCC M
							Stage
							Early&Advanced
ID	Component Name	Class	Signal / Noise	NF%	Standards Molar mass(g/mol)	Precursor Mass	Expected RTGroup	BG	BG	BG	BG	BG	BG	BG	BG	BG	BG	BG	BG	BG	BG	BG	BG	BG	BG	BG	BG	BG	BG
1	LCA	Secondary Bile Acid-Unconjugated	108.852	0.00330033	376.573	375.3	14.2	31.5142	475.468	111.36	413.374	262.535	343.615	532.782	360.755	292.422	21.759	329.657	438.877	701.374	435.059	44.8804	13.7035	137.88	455.486	603.894	579.31	377.188	23.8308
2	DCA	Secondary Bile Acid-Unconjugated	491.472	0.0264026	392.572	391.3	12.3	634.036	279.051	1352.87	196.876	688.157	83.9722	204.407	379.461	1223.36	287.618	597.513	252.003	2586.8	922.54	1043.61	257.168	301.653	905.23	3580.81	188.436	517.319	1114.04
3	CDCA	Primary Bile Acid-Unconjugated	516.855	0.0627063	392.572	391.3	12.1	521.763	498.188	967.84	843.906	397.483	209.775	340.404	263.191	729.672	798.629	1619.12	174.797	593.261	560.364	3815.22	1444.69	1240.69	122.774	966.308	261.358	1436.75	806.403
4	HDCA	Hyocholic acid	19.3813	0.363036	392.572	391.3	9.6	9.01772	25.1168	31.9105	10.5516	8.38565	24.7215	32.2688	31.9301	13.6793	7.36927	12.443	16.9929	27.1232	19.6112	16.8877	4.63504	30.5283	20.8622	53.6976	21.7086	5.65262	8.20655
5	UDCA	Secondary Bile Acid-Unconjugated	157.393	0.135314	392.572	391.3	8.9	38.9926	70.2641	70.6242	303.822	72.4171	27.6577	65.7611	74.118	100.369	72.6337	157.3	46.5116	265.896	85.4519	253.905	169.986	207.111	77.128	207.538	39.7915	98.0685	84.8304
6	beta-UDCA	Other	317.396	0.0231023	392.572	391.3	7.9	30.8879	157.773	72.6748	436.368	36.1072	207.202	122.885	116.436	57.7481	266.46	845.357	1.75142	931.294	273.853	17.195	573.252	703.028	81.5547	220.153	55.2005	0.00205996	67.4143
7	CA	Primary Bile Acid-Unconjugated	469.979	0.0264026	408.571	407.3	8.5	674.81	202.464	391.851	201.2	294.408	122.252	58.6015	355.625	373.776	106.927	408.432	133.826	738.081	270.527	1743.91	166.952	254.379	431.468	938.853	156.882	728.96	1206.63
9	HCA	Hyocholic acid	27.6085	0.00330033	408.571	407.3	7.6	34.9827	18.4819	18.4478	17.7709	19.4013	12.7411	29.6339	33.4128	11.3276	21.3402	60.9675	19.9212	23.6021	14.9475	102.787	16.8407	27.2786	3.59152	31.0046	8.11123	3.03107	42.8367
10	beta-MCA	Other	6.76578	0.564356	408.571	407.29	6.3	15.9251	0.303851	3.08506	0.355077	1.30708	0.337544	1.27456	4.08017	0.729658	0.0262594	0.68853	0.446517	0.566384	0.0589522	2.02032	944.029	1.06456	0.0742155	1.0213	4.3537	0.0397113	3.15285
12	beta-CA	Other	33.7638	0.118812	408.571	407.3	5.3	9.61364	12.2817	20.1553	13.1138	22.2636	13.3385	13.8103	16.8903	21.9422	23.8285	23.416	15.0751	14.9361	25.0923	31.9656	64.9865	15.3484	14.9225	26.7098	18.2809	19.5206	23.2196
13	UCA	Other	13.3597	0.240924	408.571	407.3	4	2.25794	1.77114	0.545231	9.40298	0.743385	0.758038	0.556248	1.79983	0.487053	13.4323	118.964	1.21196	0.92649	1.47657	5.23208	2.31522	2.53248	1.09415	28.5786	9.38097	2.05153	6.65728
14	GLCA	Secondary Bile Acid-Conjugated	221.834	0.049505	433.624	432.3	12.28	51.2138	116.958	80.316	148.57	43.8647	348.596	498.352	137.062	75.1027	4.51096	44.9357	113.769	286.804	441.721	13.8585	6.94114	9.05033	201.722	399.761	391.295	25.9773	18.9669
15	TLCA	Secondary Bile Acid-Conjugated	144.329	0.00330033	483.704	482.3	12.1	16.4026	12.0557	18.3879	12.1744	12.2997	13.8901	13.9909	13.2412	13.4775	11.8342	11.7269	11.8508	12.4598	13.5797	11.8763	11.7282	11.7887	13.2953	11.7797	16.2551	11.7977	13.1851
16	GDCA	Secondary Bile Acid-Conjugated	419.022	0.0231023	449.623	448.3	9.8	1385.53	103.406	3007.87	392.747	254.82	397.234	264.517	535.781	144.937	381.774	1023.87	133.559	194.559	439.931	182.135	67.9623	102.919	107.1	215.944	844.177	30.7513	1044.73
17	GCDCA	Primary Bile Acid-Conjugated	1582.81	0.00660066	449.623	448.3	9.31	4114.61	306.394	4780.38	1245.2	4890.6	1023.12	1952.86	1263.65	964.962	3719.11	5848.53	376.239	650.322	4095.92	899.818	597.228	1039.3	234.963	374.081	1052.59	1014.3	3476.31
19	GUDCA	Secondary Bile Acid-Conjugated	300.697	0.0231023	449.623	448.3	6.1	392.563	47.0152	395.653	263.649	364.64	191.67	210.782	173.604	68.1064	991.821	2962.57	113.046	177.192	237.428	42.0595	89.4473	414.473	13.9037	106.115	108.781	8.90829	316.808
20	TDCA	Secondary Bile Acid-Conjugated	290.933	0.0726073	499.704	498.3	10	146.692	16.2897	650.122	83.8201	29.2085	25.5746	29.6666	61.172	26.0043	64.9193	98.1982	12.2402	28.8221	25.8935	13.8466	10.3015	19.7332	12.086	19.8303	91.4702	3.18551	78.3213
21	TCDCA	Primary Bile Acid-Conjugated	969.585	0.00330033	499.704	498.3	9.5	263.064	47.1164	1436.92	233.933	414.474	43.7185	189.646	136.208	123.909	481.992	495.138	36.2569	95.5197	190.307	75.0679	80.2833	118.241	26.8334	45.2992	161.469	162.298	229.345
23	TUDCA	Secondary Bile Acid-Conjugated	55.0594	0.0330033	499.704	498.3	6.5	7.55936	1.8883	55.989	12.4132	13.1517	2.03871	6.29606	9.48001	2.75488	40.4247	65.9104	2.75809	6.04274	5.53675	1.09072	3.84349	12.8634	0.85036	2.91978	2.66114	0.816253	9.98527
24	GCA	Primary Bile Acid-Conjugated	42075.5	0.00660066	465.623	464.3	6.5	895.26	49.3915	1898.25	443.008	497.81	99.3283	198.617	410.265	178.209	208.329	646.167	67.4818	97.9006	330.101	170.923	109.051	13.7962	51.3477	149.063	481.335	161.325	665.053
25	TCA	Primary Bile Acid-Conjugated	395.731	0	515.703	514.3	6.8	98.3134	11.4659	824.496	136.972	71.9201	11.1362	33.0797	68.8482	43.9249	59.115	104.722	10.918	26.122	35.0582	18.9963	27.9947	25.7144	10.4331	22.5615	110.581	71.3998	63.8878
27	T-alpha-MCA	Other	53.1144	0.191419	515.703	514.3	4.38	15.6757	0.50607	3.13333	0.153024	1.40887	0.552516	1.3212	4.18435	0.874343	0.0842449	0.661893	0.567341	0.62227	0.0583916	2.05112	0.230219	1.01964	0.125012	0.636611	4.86726	1.13332	3.51356
31	NorCA	Other	24.9583	0.019802	394.545	393.3	5.3	36.0745	12.6283	28.823	18.2281	23.0811	27.2029	41.3161	65.5318	40.0175	25.0083	21.866	32.3511	35.2054	85.7452	14.9919	30.7869	28.7575	18.3846	21.4952	19.0523	21.1746	22.6671
33	CDCA-3G	Glucuronide Bile Acid	15829.8	0.0264026	568.696	567.3	4.7	41.7007	5.10013	81.9571	15.4854	16.8068	6.00245	10.2753	70.3299	18.5586	8.05462	60.9609	48.7061	70.6	114.591	12.715	18.2296	18.0104	65.2402	18.5652	14.8445	26.4895	118.49
34	isoLCA	Secondary Bile Acid-Unconjugated	54.7849	0.277228	376.573	375.3	14.5	16.3033	18.4087	27.8902	6.27156	8.53384	19.2199	25.5697	29.1245	17.023	8.60221	9.93765	18.8736	38.146	14.0336	26.566	6.7302	18.6728	66.9695	31.9059	18.6514	16.1933	7.97721
35	DHyLCA	Other	54.5227	0.148515	374.557	373.3	14.9	32.8428	268.099	22.2172	274.24	156.227	262.934	409.824	216.732	152.191	10.1909	297.153	279.699	244.38	146.178	11.9234	21.7984	164.376	247.713	291.625	200.898	260.631	26.8637
36	12-ketoLCA	Other	56.0346	0	390.556	389.3	10.3	55.6952	21.1616	48.7673	15.9346	6.20774	5.15098	8.98852	23.3964	10.3039	20.5956	43.0714	5.08413	31.2781	17.0487	49.3657	19.6225	25.9231	11.2575	27.2505	13.6102	5.3027	38.6375
37	omega-MCA	Other	26.4051	0.128713	408.571	407.31	5.65	3.1921	32.3569	24.3277	7.12177	11.249	11.4669	10.707	3.57024	38.3855	3.15885	19.4763	3.63624	34.0765	14.7987	1.94779	8.09081	21.0738	16.0382	31.8153	24.5365	16.1848	4.16611
39	GHCA	Hyocholic acid	30.2567	0.191419	465.623	464.3	5.4	103.145	4.1879	40.4292	11.1943	62.3515	5.65629	9.48509	7.32747	11.1396	37.5509	62.8446	5.52367	2.36193	42.8926	10.0096	3.81517	6.48638	6.40547	1.46541	6.92737	7.91167	41.9885
40	MDCA	Other	265.587	0.019802	392.572	391.3	8	32.793	162.72	83.7588	466.572	39.3687	221.227	118.183	102.067	64.505	278.777	898.229	249.445	965.208	290.26	15.3646	611.211	742.694	95.5059	239.852	47.0421	13.2619	70.6173
44	THCA	Hyocholic acid	20.2049	0.10231	515.703	514.3	5.8	7.94891	0.52976	3.26916	1.51333	8.75549	0.971569	2.77534	3.91021	2.12882	1.05002	5.18791	0.346484	0.731566	0.486104	1.91159	0.485127	1.61597	0.909516	1.31789	1.98841	0.119174	3.30336
45	7-ketoDCA	Other	28.8955	0.366337	406.556	405.3	5.85	0.968844	38.6029	8.9679	13.5935	0.345036	1.42266	8.01776	6.1278	27.6076	4.1253	29.3876	17.6958	21.5009	11.4669	31.1095	7.18936	11.0398	28.5346	54.3221	3.87146	1.803	6.16758
49	DCA-3G	Glucuronide Bile Acid	63.7472	0.438944	612.66	567.3	3	2187.21	2172.49	2165.45	2175.1	2177.09	2168.66	2175.34	2155.7	2150.61	2176.54	2167.3	2169.26	2174.06	2162.65	2187.2	2188.55	2164.05	2176.28	2173.03	2168.9	1827.78	2184.01
51	DCA-3S	Sulfate Bile Acid	139.188	0.00330033	516.599	471.2	6.4	14.0272	4.20333	10.2786	3.52458	3.28323	2.85403	6.08631	15.4411	5.40262	3.95828	7.02236	5.15251	8.64624	34.088	45.5044	3.72588	7.697	4.08748	34.2634	13.252	2.02122	30.9636
52	GCDCA-3S	Sulfate Bile Acid	442.621	0.00660066	573.65	528.3	4.2	321.025	21.1781	118.738	90.0034	297.539	47.9723	165.776	102.662	263.3	42.4872	148.392	89.7208	87.474	922.427	115.587	72.6777	240.512	33.1555	25.2522	88.4339	61.2145	61.2649
53	GCA-3S	Sulfate Bile Acid	75.41	0.105611	589.65	544.3	2.3	4.94945	0.143734	0.698122	1.35335	1.22738	0.170412	1.11317	2.66231	4.13432	0.142667	0.813466	0.921723	1.65255	5.87494	1.04022	1.11216	1.38436	0.709324	0.499132	1.32358	0.372178	0.496816
54	GDCA-3S	Sulfate Bile Acid	438.175	0.019802	573.65	528.3	4.5	406.316	27.7614	155.036	24.1726	34.2502	54.3761	63.6307	188.78	110.675	27.3355	80.147	106.949	131.157	182.716	79.6536	24.9615	40.0044	46.0746	32.9073	189.666	6.27553	59.0491
55	GLCA-3S	Sulfate Bile Acid	1656.99	0	557.651	512.3	6.7	628.529	59.7956	476.371	78.9682	193.066	759.877	528.981	299.322	388.979	73.0662	36.5044	413.86	239.825	1921.59	225.647	127.172	40.9885	268.243	119.165	793.879	43.9723	223.317
56	LCA-3S	Sulfate Bile Acid	354.696	0.00990099	500.599	455.2	10	4.91563	3.21375	11.973	3.04478	3.57059	21.6067	12.9122	15.2469	6.11045	2.77345	2.01772	5.81996	5.702	54.7273	14.6647	3.9162	4.15125	6.43718	24.8462	15.7331	3.87663	40.8833
57	TCDCA-3S	Sulfate Bile Acid	126.371	0.00660066	623.73	578.2	4.6	21.1312	3.29571	17.7842	8.41414	28.0709	1.90408	16.8288	15.3809	32.4111	7.24827	15.33	7.78711	12.3635	44.4982	3.9362	4.55774	20.8134	3.65772	5.60716	10.1133	8.12206	3.08889
58	TCDCA-G	Glucuronide Bile Acid	68.0961	0.0231023	719.791	674.3	3.5	6.47237	1.60568	5.15123	2.29462	5.48983	0.705166	5.99773	15.7188	9.8694	5.49234	4.92447	3.76709	15.9931	7.45001	1.96127	6.18664	4.65184	2.73102	5.30274	3.67253	1.9425	2.33788
60	TDCA-3S	Sulfate Bile Acid	75.1093	0.039604	623.73	578.2	4.8	29.1792	5.34793	17.2974	2.51367	3.60937	3.13388	6.9749	24.8177	18.3041	4.01724	8.41345	8.87643	15.0739	8.0338	7.57535	3.50725	4.25638	5.33048	9.30861	15.8601	0.587267	6.72659
61	TLCA-3S	Sulfate Bile Acid	263.375	0.00660066	607.731	562.3	6.9	119.215	12.2838	54.3475	13.8213	35.0836	72.5921	72.7277	63.9475	126.256	7.67893	7.0142	48.2233	35.0652	109.132	20.9918	23.5269	13.6358	55.1811	27.5064	129.562	3.97171	49.4856
62	TUDCA-3S	Sulfate Bile Acid	54.4597	0.049505	623.73	578.3	2	2.02926	1.14965	2.91185	5.57862	4.7789	1.55097	4.87246	4.7729	4.48671	7.21378	6.90332	2.31447	12.486	9.02184	37.1151	3.38069	26.0225	1.44653	2.3788	1.03385	351.684	1.2149
63	NorDCA	Other	9.46714	0.019802	378.545	377.3	10.1	9.86649	8.09048	5.61079	2.4682	1.60985	3.787	3.63581	5.87068	3.06838	4.14313	2.61239	6.85871	2.10932	5.61737	10.5218	5.81948	2.46711	2.84383	7.48202	9.74015	10.8748	16.5948
64	NorUDCA	Other	7.94894	0.0627063	378.545	377.3	4.5	18.5718	2.86138	4.7633	4.23128	3.36256	3.00635	2.68417	3.20817	4.10528	4.66218	2.58089	4.09963	4.47139	2.52514	6.06192	3.45468	3.61148	2.66988	3.52154	4.80739	3.71448	8.38283
67	7-KetoLCA	Other	55.358	0	390.556	389.3	10.2	59.6087	20.9865	48.6243	18.1075	6.98229	6.4269	10.275	25.9366	10.3218	21.2796	42.6598	5.86252	34.0377	20.0961	49.5558	19.4563	27.0724	11.8758	28.4114	14.8322	5.8627	38.801
68	DHyCA	Other	46.0522	0.00330033	402.524	401.3	2.5	27.7208	22.4039	10.8086	21.7658	10.5507	45.5662	28.4155	40.3992	17.678	22.0152	34.2841	25.9548	11.5409	24.1377	101.144	137.41	60.3094	52.8759	20.3802	69.7055	16.162	63.7674
70	12-ketoCDCA	Other	29.3377	0.0264026	406.556	405.3	5.8	30.8831	16.8909	8.67579	11.3759	7.44939	7.24948	6.90272	10.8994	10.3351	1.25703	27.7087	7.71962	11.5024	14.5764	15.1906	9.47427	6.8476	3.81293	44.0679	5.16032	3.91408	9.43737
71	Glucuronide BAs	Sum						2263.79	2181.2	2280.92	2195.86	2202.49	2177.31	2192.94	2297.12	2198.38	2203.18	2247.13	2225.42	2276.94	2297.75	2204.93	2219.78	2192.97	2273.09	2202.59	2190.57	1856.45	2347.72
72	HCAs	Sum						155.094	48.3164	94.0567	41.0301	98.8939	44.0904	74.1631	76.5806	38.2753	67.3104	141.443	42.7843	53.8188	77.9375	131.596	25.7761	65.9092	31.7687	87.4856	38.7356	16.7145	96.3352
73	Total BAs	Sum						13646.9	5433.05	19734.9	8749.49	11625.3	6988.13	8577.11	8057.48	8038.06	10755.8	19602.2	5580.47	11753.7	14725	11649.2	8067.54	8425.03	6062.31	11342.6	8541.65	7864.66	12500.7
74	Secondary BAs	Sum						2704.5	1122.4	5743.2	1827.44	1741.09	1434.25	1826.56	1744.67	1946.54	1877.29	5291.68	1124.61	4259.95	2607.14	1607.26	631.082	1217.47	1786.8	5148.59	2262.18	1074.01	2704.69
75	Sulfate BAs	Sum						1551.7	139.217	866.964	233.137	608.074	966.16	880.297	736.009	960.626	176.059	315.047	690.059	550.7	3294.14	552.565	268.65	400.538	425.428	282.001	1259	933.056	476.958
76	Unconjuncted BAs	Sum						4594.13	4582.98	5688.26	5536.68	4355.53	3882.02	4297.55	4510.6	5423.39	4578.54	7922.6	4013.04	9622.6	5655.24	9710.03	5847.12	6254.7	4965.73	9762.85	4029.35	5886.55	6125.14
77	Glycine conjuncted BAs	Sum						8303.13	736.232	10953.7	2698.86	6640.17	2928	3894.11	3121.11	2209.55	5486.12	10854.8	1421.07	1869.25	8620.6	1740.73	1100.37	1908.91	963.624	1424.25	3958.41	1361.01	5907.98
78	Conjuncted BAs	Sum						9052.74	850.07	14046.6	3212.82	7269.73	3106.11	4279.56	3546.88	2614.68	6177.22	11679.6	1567.42	2131.12	9069.72	1939.17	2220.42	2170.33	1096.58	1579.72	4512.3	1978.11	6375.52
79	Primary BAs	Sum						6567.82	1115.02	10299.7	3104.22	6566.7	1509.33	2773.2	2497.79	2414.45	5374.1	9122.11	799.519	2201.21	5482.28	6723.94	2426.2	2692.12	877.819	2496.17	2224.22	3575.03	6447.63
80	Secondary conjuncted BAs	Sum						1999.96	297.613	4208.34	913.373	717.984	979.003	1023.61	930.34	330.383	1495.28	4207.21	387.223	705.88	1164.09	264.867	190.224	570.827	348.957	756.35	1454.64	81.4364	1481.99
81	Primary conjuncted BAs	Sum						5371.24	414.368	8940.05	2059.11	5874.81	1177.31	2374.2	1878.97	1311	4468.54	7094.56	490.895	869.864	4651.39	1164.81	814.558	1197.05	323.578	591.005	1805.98	1409.32	4434.59
82	Taurine conjuncted BAs	Sum						749.608	113.838	3092.89	513.957	629.558	178.106	385.452	425.762	405.13	691.097	824.819	146.353	261.868	449.115	198.441	1120.06	261.421	132.954	155.47	553.887	617.097	467.548
83	THCA/HCA	Ratio						0.227224	0.0286638	0.177211	0.0851578	0.451284	0.0762548	0.0936542	0.117027	0.187933	0.049204	0.085093	0.0173927	0.0309958	0.0325207	0.0185976	0.0288068	0.0592396	0.25324	0.0425062	0.245143	0.0393173	0.0771151
84	HDCA/LCA	Ratio						0.286148	0.0528255	0.286553	0.0255255	0.0319411	0.0719454	0.0605667	0.0885092	0.0467793	0.338678	0.0377453	0.0387191	0.0386714	0.0450772	0.376282	0.338237	0.221412	0.0458021	0.088919	0.0374732	0.0149862	0.344367
85	HDCA/TLCA	Ratio						0.549774	2.0834	1.7354	0.8667	0.681777	1.77979	2.30641	2.41142	1.01497	0.622708	1.06106	1.43391	2.17686	1.44416	1.42197	0.395204	2.58963	1.56914	4.55849	1.33549	0.479128	0.622411
86	CA/CDCA	Ratio						1.29333	0.4064	0.404871	0.238415	0.74068	0.582777	0.172153	1.35121	0.512252	0.133889	0.252256	0.765609	1.24411	0.482769	0.457093	0.115563	0.205031	3.51433	0.971588	0.600259	0.507367	1.49632
87	GLCA/CDCA	Ratio						0.0981553	0.234768	0.0829848	0.17605	0.110356	1.66176	1.464	0.520769	0.102927	0.00564838	0.0277532	0.650863	0.483438	0.788275	0.00363242	0.00480458	0.00729462	1.64304	0.413699	1.49716	0.0180806	0.0235203
88	TUDCA/UDCA	Ratio						0.193866	0.0268743	0.792773	0.0408569	0.181611	0.0737123	0.0957414	0.127904	0.0274477	0.556556	0.41901	0.059299	0.0227259	0.0647938	0.00429579	0.0226106	0.0621089	0.0110253	0.0140686	0.0668771	0.00832329	0.117709
89	TLCA/CDCA	Ratio						0.0314369	0.0241991	0.0189989	0.0144262	0.030944	0.0662142	0.041101	0.0503102	0.0184706	0.0148182	0.00724276	0.0677974	0.0210022	0.0242336	0.00311288	0.00811816	0.00950174	0.108291	0.0121904	0.0621949	0.0082114	0.0163505
90	TDCA/DCA	Ratio						0.231362	0.0583752	0.48055	0.425752	0.0424446	0.30456	0.145135	0.161208	0.0212564	0.225714	0.164345	0.0485718	0.011142	0.0280676	0.013268	0.0400576	0.065417	0.0133514	0.00553794	0.485417	0.00615773	0.0703039
91	GUDCA/UDCA	Ratio						10.0676	0.669122	5.60223	0.867775	5.03527	6.9301	3.20527	2.34227	0.678563	13.6551	18.8338	2.43049	0.666394	2.7785	0.165651	0.526203	2.00121	0.180267	0.511305	2.73376	0.0908374	3.7346
92	TDCA/CA	Ratio						0.217382	0.0804573	1.65911	0.416601	0.0992112	0.209196	0.506244	0.172013	0.0695718	0.607134	0.240427	0.0914637	0.0390501	0.095715	0.00794	0.0617036	0.077574	0.0280115	0.0211218	0.583049	0.00436994	0.0649089
93	HCA/CDCA	Ratio						0.0670471	0.0370981	0.0190608	0.0210579	0.0488104	0.060737	0.0870551	0.126953	0.0155242	0.026721	0.0376547	0.113968	0.0397838	0.0266746	0.0269412	0.011657	0.0219867	0.0292531	0.0320857	0.031035	0.00210967	0.0531207
94	GDCA/CA	Ratio						2.05321	0.510736	7.67608	1.95203	0.865534	3.2493	4.51383	1.50659	0.387765	3.57041	2.50683	0.998004	0.263601	1.6262	0.104441	0.407077	0.404589	0.248223	0.230008	5.38095	0.0421853	0.865819
95	GHCA/HCA	Ratio						2.94846	0.226595	2.19155	0.629926	3.21378	0.443941	0.320076	0.219301	0.983409	1.75963	1.03079	0.277275	0.100073	2.86954	0.0973821	0.226544	0.237783	1.7835	0.0472641	0.854047	2.61019	0.9802
96	GDCA/DCA	Ratio						2.18525	0.370561	2.22333	1.9949	0.370294	4.73054	1.29407	1.41195	0.118474	1.32737	1.71355	0.52999	0.0752122	0.476869	0.174525	0.264272	0.341184	0.118312	0.0603057	4.4799	0.0594437	0.937782
97	DCA/CA	Ratio						0.939577	1.37828	3.45252	0.978508	2.33743	0.686878	3.48809	1.06702	3.27298	2.68984	1.46294	1.88306	3.50477	3.41016	0.59843	1.54037	1.18584	2.09803	3.81403	1.20113	0.709667	0.923263
98	UDCA/CDCA	Ratio						0.0747325	0.141039	0.072971	0.360018	0.182189	0.131845	0.193186	0.281613	0.137553	0.090948	0.0971518	0.266089	0.448195	0.152493	0.0665505	0.117663	0.166933	0.628213	0.214775	0.152249	0.0682572	0.105196

## Sheet: Table. S4
Table. S4 Standard and internal standard informations of BAs
Label NAME	Abbreviations	formula	CAS	HMDB	KEGG	providers
Lithocholic acid	LCA	C24H40O3	434-13-9	HMDB0000761	C03990	TRC
Lithocholic acid-D4			83701-16-0			CIL
Deoxycholic acid	DCA	C24H40O4	83-44-3	HMDB0000626	C04483	TRC
Deoxycholic acid-D4			112076-61-6			CIL
Chenodeoxycholic acid	CDCA	C24H40O4	474-25-9	HMDB0000518	C02528	TRC
Chenodeoxycholic acid-D4			99102-69-9			CIL
Hyodeoxycholic acid	HDCA	C24H40O4	83-49-8	HMDB0000733		TRC
Ursodeoxycholic acid	UDCA	C24H40O4	128-13-2	HMDB0000946	C07880	TRC
Ursodeoxycholic acid-D4			347841-46-7			CIL
β-Ursodeoxycholic acid	βUDCA	C24H40O4	78919-26-3	HMDB0000686	C17662	TRC
Cholic acid	CA	C24H40O5	81-25-4	HMDB0000619	C00695	TRC
cholic acid-d4			116380-66-6			CIL
Allocholic acid	ACA	C24H40O5	2464-18-8	HMDB0000505	C17737	TRC
Hyocholic acid	HCA	C24H40O5	547-75-1	HMDB0000760		sigma
β-Muricholic acid	βMCA	C24H40O5	2393-59-1	HMDB0000415	C17726	TRC
beta-Muricholic acid-D5			2393-59-1			CIL
α-Muricholic acid	αMCA	C24H40O5	2393-58-0	HMDB0000506	C17647	TRC
alpha-Muricholic acid-D5			2393-58-0			CIL
3β-Cholic acid	βCA	C24H40O5	3338-16-7	HMDB0000419		TRC
Ursocholic acid	UCA	C24H40O5	2955-27-3	HMDB0000917	C17644	TRC
Glycolithocholic acid	GLCA	C26H43NO4	474-74-8	HMDB0000698	C15557	TRC
Taurolithocholic acid	TLCA	C26H45NO5S	516-90-5	HMDB0000722	C02592	TRC
taurolithocholic acid-d4 sodium salt		C26H41D4NO5S	6042-32-6			CIL
Glycodeoxycholic acid	GDCA	C26H43NO5	16409-34-0	HMDB0000631	C05464	TRC
Glycodeoxycholic acid-D4			360-65-6			CIL
Glycochenodeoxycholic acid	GCDCA	C26H43NO5	16564-43-5	HMDB0006898	C05462	TRC
Glycochenodeoxycholic acid-D4			1201918-16-2			CIL
Glycochenodeoxycholic acid-d4			1201918-16-2			CIL
Glycohyodeoxycholic acid	GHDCA		13042-33-6			TRC
Glycoursodeoxycholic acid	GUDCA	C26H43NO5	64480-66-6	HMDB0000708		TRC
Sodium Taurodeoxycholate hydrate	TDCA	C26H45NO6S	207737-97-1	HMDB0000896	C05463	sigma
Taurodeoxycholic acid-D4 sodium salt		C26H41D4NO6S	1180-95-6			CIL
Taurochenodeoxycholic Acid Sodium Salt	TCDCA	C26H45NO6S	6009-98-9	HMDB0000951	C05465	TRC
taurochenodeoxycholic acid-d4 sodium salt		C26H41D4NO6S	6009-98-9			CIL
Sodium Taurohyodeoxycholate hydrate	THDCA	C26H45NO6S	38411-85-7			sigma
Tauroursodeoxycholic acid	TUDCA	C26H45NO6S	14605-22-2	HMDB0000874		TRC
Tauroursodeoxycholic acid-D4,sodium salt			14605-22-2			CIL
Glycocholic acid hydrate	GCA	C26H43NO6	1192657-83-2	HMDB0000138	C01921	sigma
Glycocholic acid-D4			475-31-0			CIL
Taurocholic Acid	TCA	C26H45NO7S	81-24-3	HMDB0000036	C05122	TRC
Taurocholic Acid-D4,sodium salt		C26H41D4NO7S	145-42-6			CIL
Tauro β-muricholic Acid Sodium Salt	TβMCA	C26H45NO7S	25696-60-0	HMDB0000932		TRC
Tauro β-muricholic Acid-d4 Sodium Salt		C26H41D4NO7S	25696-60-0			TRC
Tauro α-muricholic Acid Sodium Salt	TαMCA	C26H45NO7S	25613-05-2			TRC
Tauro α-muricholic Acid-d4 Sodium Salt		C26H41D4NO7S	25613-05-2			TRC
7-Ketolithocholic acid==>Nutriacholic Acid	7-KetoLCA	C24H38O4	4651-67-6	HMDB0000467		TRC
3-Dehydrocholic Acid	3-DHCA	C24H38O5	2304-89-4	HMDB0000502		TRC
23-Norde oxycholic Acid	NorDCA		53608-86-9	LMST04060020		TRC
Norcholic acid	NorCA		60696-62-0	LMST04060019		TRC
Chenodeoxycholic Acid 24-glucuronide	CDCA-24G		208038-27-1			TRC
Chenodeoxycholic acid 3-β-D-glucuronide	CDCA-3G	C30H48O10	58814-71-4	HMDB0002430		TRC
Isolithocholic acid	isoLCA	C24H40O3	1534-35-6	HMDB0000717	C17658	CAYMAN
Dehydrolithocholic acid	DHLCA		1553-56-6			CAYMAN
12-Keto lithocholic acid	12-ketoLCA	C24H38O4	5130-29-0	HMDB0000328		CAYMAN
ω-Muricholic acid	ω-MCA	C24H40O5	6830-03-1	HMDB0000364	C17727	CAYMAN
Omega-muricholate acid-D5			6830-03-1			CIL
Tauro-β-muricholic Acid (sodium salt)	TβMCA	C26H45NO7S	145022-92-0	HMDB0000932		CAYMAN
Glycohyocholic acid	GHCA	C26H43NO6	32747-08-3	HMDB0240607		CAYMAN
Murideoxycholic acid	MDCA	C24H40O4	668-49-5	HMDB0000811	C15515	CAYMAN
3-Oxocholic acid	3-oxoCA	C24H38O5	2304-89-4	HMDB0000502		CAYMAN
Isodeoxycholic acid	isoDCA	C24H40O4	566-17-6	HMDB0002536	C17661	CAYMAN
Glycodehydrocholic acid	GDHCA		3415-45-0			CAYMAN
Taurohyocholic acid	THCA	C26H45NO7S	117997-17-8	HMDB0011637	C15516	CAYMAN
7-keto-3 alpha,12 alpha-dihydroxycholanoic acid		C24H38O5	911-40-0	HMDB0000391		TRC
3-Sulfolithocholylglycine acid Disodium Salt		C26H43NO7S	15324-64-8	HMDB0002639	C11301	TRC
3-Hydroxy-7,12-diketocholanoic Acid			517-33-9			TRC
Cholic acid 3-O-bate-glucuronide disodium salt		C30H48O11	76060-22-5	HMDB0002577		TRC
Deoxycholic Acid 3-O-β-D-Glucuronide Disodium Salt		C30H48O10	59274-67-8			TRC
Cholic acid 3-sulfate Sodium Salt		C24H40O8S	66167-89-3			isosciences
Cholic Acid-[d4]-3-Sulfate Sodium Salt		C24H36D4O8S				isosciences
Deoxycholic acid 3-sulfate Sodium Salt		C24H40O7S	60237-35-6			isosciences
Deoxycholic Acid-[d4]-3-Sulfate Sodium Salt		C24H36D4O7S				isosciences
Glycochenodeoxycholic acid 3-sulfate Sodium Salt		C26H43NO8S	66874-09-7			isosciences
Glycochenodeoxychlolic Acid-[d4]-3-Sulfate Sodium Salt		C26H39D4NO8S				isosciences
Glycocholic acid 3-sulfate sodium salt		C26H43NO9S	67850-84-4			isosciences
Glycocholic Acid-[d4]-3-Sulfate Sodium Salt		C26H39D4NO9S				isosciences
Glycodeoxycholic acid 3-sulfate sodium salt		C26H43NO8S	66874-09-7			isosciences
Glycodeoxycholic Acid-[d4]-3-Sulfate Sodium Salt		C26H39D4NO8S				isosciences
Glycolithocholic Acid-3-Sulfate Sodium Salt		C26H43NO7S	64936-82-9			isosciences
Glycolithocholic Acid-[d4]-3-Sulfate Sodium Salt		C26H39D4NO7S				isosciences
Lithocholic acid 3-sulfate Sodium Salt		C24H40O6S				isosciences
Lithocholic Acid-[d4]-3-Sulfate Sodium Salt		C24H36D4O6S				isosciences
Taurochenodeoxycholic acid 3-sulfate sodium salt		C26H45NO9S2	67030-59-5	HMDB0002486		isosciences
Taurochenodeoxycholic Acid-[d4]-3-Sulfate Sodium Salt		C26H41D4NO9S2				isosciences
Taurochenodeoxycholic acid-glucuronide disodium salt		C32H53NO12S	79252-49-6			isosciences
Taurochenodeoxycholic acid-[d4] glucuronide Disodium Salt		C32H49D4NO12S				isosciences
Taurocholic Acid glucuronide disodium salt		C32H53NO13S	99794-76-0			isosciences
Taurodeoxycholic acid 3-sulfate sodium salt		C26H45NO9S2				isosciences
Taurodeoxycholic Acid-[d4]-3-Sulfate Sodium Salt		C26H41D4NO9S2				isosciences
Taurolithocholic Acid-3-Sulfate Sodium Salt		C26H45NO8S2	64936-83-0			isosciences
Taurolithocholic Acid-[d4]-3-Sulfate Sodium Salt		C26H41D4NO8S2				isosciences
Taurolithocholic Acid-[d4]-3-Sulfate Sodium Salt		C26H41D4NO8S2				isosciences
Tauroursodeoxycholic Acid-3-Sulfate Sodium Salt		C26H45NO9S2	14605-22-2	HMDB0000874		isosciences
Tauroursodeoxycholic Acid-[d4]-3-Sulfate Sodium Salt		C26H41D4NO9S2				isosciences
nor-desoxycholic acid			53608-86-9	LMST04060020		TRC
24-nor ursodeoxycholic acid			99697-24-2			TRC
24-Nor Ursodeoxycholic Acid-d5			99697-24-2			TRC
taurohyodeoxycholic acid sodium salt		C26H45NO6S	2958-04-5			TRC
taurohyodeoxycholic acid-d4 sodium salt		C26H41D4NO6S	2958-04-5			TRC
Lithocholic acid 3-O-glucuronide		C30H48O9	75239-91-7	HMDB0002513	C03033	TRC
Nutriacholic acid		C24H38O4	4651-67-6	HMDB0000467		TRC
Dehydrocholic acid			81-23-2	LMST04010106	C13154	TRC
gamma-Muricholic acid-D5			547-75-1			CIL
12-Ketochenodeoxycholic acid		C24H38O5	2458-08-4	HMDB0000400		Avanti
6,7-diketolithocholic acid			1643669-23-1			Avanti
Obeticholic Acid (2,2,4,4-D4, 98%)			459789-99-2			CIL

## Sheet: Table. S5
Table. S5 The 63 BAs targeted quantified by mass spectrometer.
N.O.	Metabolites	Abbreviations	HMDB	CAS	formula	m z-1	Q1	Q3
1	Lithocholic acid	LCA	HMDB0000761	434-13-9	C24H40O3	375.29	375.3	375.31
2	Deoxycholic acid	DCA	HMDB0000626	83-44-3	C24H40O4	391.285	391.3	391.27
3	Chenodeoxycholic acid	CDCA	HMDB0000518	474-25-9	C24H40O4	391.285	391.3	391.28
4	Hyodeoxycholic acid	HDCA	HMDB0000733	83-49-8	C24H40O4	391.285	391.3	391.29
5	Ursodeoxycholic acid	UDCA	HMDB0000946	128-13-2	C24H40O4	391.285	391.3	391.3
6	β-Ursodeoxycholic acid	β-UDCA	HMDB0000686	78919-26-3	C24H40O4	391.285	391.3	391.31
7	Cholic acid	CA	HMDB0000619	81-25-4	C24H40O5	407.28	407.3	407.28
8	Allocholic acid	ACA	HMDB0000505	2464-18-8	C24H40O5	407.28	407.3	407.27
9	Hyocholic acid	HCA	HMDB0000760	547-75-1	C24H40O5	407.28	407.3	407.33
10	Beta-Muricholic acid	β-MCA	HMDB0000415	2393-59-1	C24H40O5	407.28	407.29	407.3
11	Alpha-Muricholic acid	α-MCA	HMDB0000506	2393-58-0	C24H40O5	407.28	407.3	407.3
12	3β-Cholic acid	β-CA	HMDB0000419	3338-16-7	C24H40O5	407.28	407.3	407.31
13	Ursocholic acid	UCA	HMDB0000917	2955-27-3	C24H40O5	407.28	407.3	407.32
14	Glycolithocholic acid	GLCA	HMDB0000698	474-74-8	C26H43NO4	432.312	432.3	74.1
15	Taurolithocholic acid	TLCA	HMDB0000722	516-90-5	C26H45NO5S	482.295	482.3	80
16	Glycodeoxycholic acid	GDCA	HMDB0000631	16409-34-0	C26H43NO5	448.307	448.3	74.09
17	Glycochenodeoxycholic acid	GCDCA	HMDB0006898	16564-43-5	C26H43NO5	448.307	448.3	74.1
18	Glycohyodeoxycholic Acid	GHDCA		13042-33-6	C26H43NO5	448.307	448.3	74.11
19	Glycoursodeoxycholic acid	GUDCA	HMDB0000708	64480-66-6	C26H43NO5	448.307	448.3	74.12
20	Taurodeoxycholic acid	TDCA	HMDB0000896	516-50-7	C26H45NO6S	498.289	498.3	80.09
21	Taurochenodeoxycholic Acid	TCDCA	HMDB0000951	6009-98-9	C26H45NO6S	498.289	498.3	80.1
22	Tauroursodeoxycholic acid	TUDCA	HMDB0000874	14605-22-2	C26H45NO6S	498.289	498.3	80.11
23	Glycocholic acid	GCA	HMDB0000138	475-31-0	C26H43NO6	464.302	464.3	74.11
24	Taurocholic acid	TCA	HMDB0000036	81-24-3	C26H45NO7S	514.284	514.3	80.11
25	Tauro beta-muricholic acid	T-β-MCA	HMDB0000932		C26H45NO7S	514.284	514.3	80.12
26	Tauro alpha-muricholic acid	T-α-MCA			C26H45NO7S	514.284	514.3	80.1
27	Norcholic acid	NorCA		60696-62-0	C23H38O5	393.265	393.3	393.3
28	Chenodeoxycholic acid 3-glucuronide	CDCA-3G	HMDB0002430	58814-71-4	C30H48O10	567.317	567.3	505.3
29	Isolithocholic acid	isoLCA	HMDB0000717	1534-35-6	C24H40O3	375.29	375.3	375.3
30	Dehydrolithocholic acid	DHyLCA		1553-56-6	C24H38O3	373.275	373.3	373.3
31	12-Ketolithocholic acid	12-ketoLCA	HMDB0000328	5130-29-0	C24H38O4	389.27	389.3	389.31
32	Omega-muricholic acid	ω-MCA	HMDB0000364	1800707	C24H40O5	407.28	407.31	407.3
33	Glycohyocholic acid	GHCA	HMDB0240607	32747-08-3	C26H43NO6	464.302	464.3	74.1
34	Murideoxycholic acid	MDCA	HMDB0000811	668-49-5	C24H40O4	391.285	391.3	391.32
35	3-Oxocholic acid	3-oxoCA	HMDB0000502	2304-89-4	C24H38O5	405.265	405.3	405.29
36	Isodeoxycholic acid	isoDCA	HMDB0002536	566-17-6	C24H40O4	391.285	391.3	391.33
37	Glycodehydrocholic acid	GDHyCA		3415-45-0	C26H37NO6	458.255	458.3	74.1
38	Taurohyocholic acid	THCA	HMDB0011637	32747-07-2(117997-17-8)	C26H45NO7S	514.284	514.3	80
39	7-Ketodeoxycholic acid	7-KetoDCA	HMDB0000391	911-40-0	C24H38O5	405.265	405.3	405.3
40	7,12-Dioxolithocholic acid	3-OH-7,12-diketoCA		517-33-9	C24H36O5	403.249	403.2	403.2
41	Cholic Acid 3-Glucuronide	CA-3G		208038-30-6	C30H48O11	583.312	583.3	521.3
42	Deoxycholic Acid 3-Glucuronide	DCA-3G	HMDB0002596	72504-58-6	C30H48O10	567.317	567.3	505.3
43	Cholic Acid-3-Sulfate	CA-3S			C24H40O8S	487.237	487.2	97.1
44	Deoxycholic acid 3-sulfate	DCA-3S			C24H40O7S	471.242	471.2	97.1
45	Glycochenodeoxycholic acid 3-sulfate	GCDCA-3S			C26H43NO8S	528.264	528.3	448.31
46	Glycocholic acid 3-sulfate	GCA-3S			C26H43NO9S	544.259	544.3	464.3
47	Glycodeoxycholic acid 3-sulfate	GDCA-3S			C26H43NO8S	528.264	528.3	448.3
48	Glycolithocholic acid 3-sulfate	GLCA-3S	HMDB0002639	15324-64-8	C26H43NO7S	512.269	512.3	432.3
49	Lithocholic acid 3-sulfate	LCA-3S	HMDB0000907	34669-57-3	C24H40O6S	455.247	455.2	97.1
50	Taurochenodeoxycholic acid 3-sulfate	TCDCA-3S			C26H45NO9S2	578.246	578.2	498.29
51	Taurochenodeoxycholic acid-glucuronide	TCDCA-G		79252-49-6	C32H53NO12S	674.322	674.3	674.3
52	Taurocholic Acid-3-o-glucuronide	TCA-G		99794-76-0	C32H53NO13S	690.316	690.3	690.3
53	Taurodeoxycholic acid 3-sulfate	TDCA-3S			C26H45NO9S2	578.246	578.2	498.3
54	Taurolithocholic acid 3-sulfate	TLCA-3S	HMDB0002580	15324-65-9	C26H45NO8S2	562.251	562.3	482.3
55	Tauroursodeoxycholic acid 3-sulfate	TUDCA-3S			C26H45NO9S2	578.246	578.3	498.31
56	23-Nordesoxycholic acid	NorDCA		53608-86-9	C23H38O4	377.27	377.3	377.31
57	24-Norursodeoxycholic acid	NorUDCA		99697-24-2	C23H38O4	377.27	377.3	377.3
58	Taurohyodeoxycholic Acid	THDCA		386523	C26H45NO6S	498.289	498.3	80.12
59	Lithocholic Acid 3-O-Glucuronide	LCA-3G	HMDB0002513	75239-91-7	C30H48O9	551.323	551.3	489.3
60	7-Ketolithocholic acid	7-KetoLCA	HMDB0000467	4651-67-6	C24H38O4	389.27	389.3	389.3
61	Dehydrocholic acid	DHyCA		81-23-2	C24H34O5	401.233	401.3	401.3
62	12-Ketochenodeoxycholic acid	12-ketoCDCA	HMDB0000400	204023	C24H38O5	405.265	405.3	405.31
63	6,7-Diketolithocholic acid	6,7-diketoLCA			C24H36O5	403.249	403.3	403.3

## Sheet: Table. S6
Table. S6 Spearman correlation coefficient and p-values
	LCA	DCA	CDCA	HDCA	CA	HCA	beta-CA	GLCA	TLCA	TDCA	NorCA	CDCA-3G	DHyLCA	DCA-3G	DCA-3S	GCA-3S	GDCA-3S	GLCA-3S	LCA-3S	TDCA-3S	TLCA-3S	NorDCA	Glucuronide BAs	HCAs	Total BAs	Secondary BAs	Sulfate BAs	Unconjugated BAs	Conjugated BAs	Primary BAs	HDCA/LCA	CA/CDCA	GLCA/CDCA	TLCA/CDCA	CEA	CA199	Differentiation	Size	AJCC T	AJCC N	AJCC M	Stage
LCA	1(0)	0.357667964946446(0.00121169034697072)	-0.0351996105160662(0.758105408127433)	0.316713222457316(0.00445878487342541)	-0.0460321324245375(0.687069768773772)	-0.139070107108082(0.221582889161922)	0.124172346640701(0.275579913207367)	0.700925024342746(6.38323589115481E-13)	0.35379746835443(0.00138083986537855)	0.37570593962999(0.000644802703540561)	0.130087633885102(0.253172329452547)	-0.0842259006815969(0.460516507086115)	0.530087633885102(5.05899396140151E-07)	-0.41333982473223(0.00015304689820143)	0.00701071080817916(0.951104295140115)	0.0140944498539435(0.901882578741201)	0.463145082765336(1.72336275563131E-05)	0.511952288218111(1.41823490910743E-06)	0.330501460564752(0.00293164233970496)	0.300438169425511(0.00713997145725359)	0.408106134371957(0.000188876965422347)	0.327020447906524(0.00326489856147983)	-0.115944498539435(0.308892800849124)	0.00141187925998053(0.990147143585537)	0.262755598831548(0.0193113138543444)	0.462049659201558(1.81494645243625E-05)	0.467770204479065(0.000013822195513069)	0.160832521908471(0.156786668012624)	0.289629990262902(0.00962545775798309)	0.039143135345667(0.731976405558102)	-0.528943524829601(5.40855964036922E-07)	0.0231986368062317(0.83918606614331)	0.57317429406037(3.38025362811332E-08)	0.066236611489776(0.561929742975203)	0.121307712327213(0.303211520821903)	0.0669253439862313(0.57102130335197)	-0.080232605855116(0.505970204682559)	0.0181104169939467(0.896581909877304)	-0.0732410848448965(0.568366457520218)	-0.239616726491986(0.0585616399873441)	-0.0233549683248457(0.853491478762833)	-0.0859276645761363(0.45147241758104)
DCA	0.357667964946446(0.00121169034697072)	1(0)	0.614824732229796(1.6618098018492E-09)	0.388244816492197(0.000406915261470499)	0.453894839337877(2.65380653168265E-05)	0.362463485881207(0.00102823189466599)	0.244961051606621(0.0295684153020796)	0.432424537487829(6.89800134314719E-05)	0.0283592989289192(0.804060780994252)	0.204186952288218(0.0710756446875782)	0.102458617332035(0.368906024438597)	0.0685978578383642(0.548039127351027)	0.125194741966894(0.271615095105496)	-0.0377555988315482(0.741136989421678)	0.54690847127556(1.84015165570062E-07)	0.138120740019474(0.22478423761706)	0.284907497565725(0.0109299571753529)	0.135102239532619(0.235177647720224)	0.45167964946446(2.93744773967356E-05)	0.00791139240506329(0.944831819488831)	-0.0702775073028238(0.538260519791745)	0.372979552093476(0.000710974593556291)	0.110004868549172(0.33449815928029)	0.257254138266796(0.0220941216087629)	0.665335929892892(2.25342252427998E-11)	0.876192794547225(2.01329387145053E-26)	0.188631937682571(0.0959414978596827)	0.800730282375852(4.10210710548521E-19)	0.152312560856865(0.180232749172745)	0.465652385589094(1.52973175883819E-05)	0.0923076923076923(0.418457108120238)	0.0290408958130477(0.799448856905004)	-0.161295034079844(0.155582083694505)	-0.602482960077897(4.24529723600899E-09)	0.248672664837777(0.0326445922619696)	0.131614412924461(0.263658628977282)	-0.0959212249731692(0.42618461957365)	-0.0756062250505186(0.586876046880031)	-0.065438940196218(0.610365966133918)	-0.204663231175078(0.107612666082506)	-0.155699788832305(0.215529043061819)	-0.176640222427504(0.119408638325455)
CDCA	-0.0351996105160662(0.758105408127433)	0.614824732229796(1.6618098018492E-09)	1(0)	0.175767866166024(0.121274192530877)	0.781913339824732(9.03693765979399E-18)	0.709079844206426(2.61789892617706E-13)	0.282935735150925(0.0115186331233472)	0.0666504381694255(0.5594832955262)	-0.279576436222006(0.0125852078324445)	-0.223807205452775(0.0473938346398517)	0.0977117818889971(0.39161569733382)	0.366723466407011(0.000886804527376476)	-0.112390457643622(0.324057223984318)	0.00211781888997079(0.985221175686309)	0.73960564751704(6.92493446779166E-15)	0.0971032132424537(0.394586142310131)	-0.128286270691334(0.259860109465674)	-0.245496592015579(0.0292032522044294)	0.385491723466407(0.00045090255781033)	-0.368159688412853(0.000843264969927941)	-0.333763388510224(0.00264732955404142)	0.1952288218111(0.0846705171491358)	0.296129503407984(0.0080534642544861)	0.529454722492697(5.24964034293083E-07)	0.649780915287244(9.23170689355182E-11)	0.470764362220058(1.19623316834145E-05)	-0.128359298928919(0.259586673462247)	0.896421616358325(3.09573325646633E-29)	0.0118549172346641(0.917413035265787)	0.743938656280428(3.99634421146826E-15)	0.185491723466407(0.101704710294027)	0.0694011684518014(0.54335167970106)	-0.666747809152872(1.97448221136386E-11)	-0.993500486854917(9.77587451734666E-75)	0.165648487654728(0.158401617293282)	0.173851872771491(0.138506447625803)	-0.0567257380071359(0.638444983607096)	-0.0881119445747597(0.5263604650052)	-0.06434911681672(0.616337877701438)	-0.175393434595231(0.169147088429542)	-0.243280920050476(0.050845214912737)	-0.191320575617479(0.0912135021605343)
HDCA	0.316713222457316(0.00445878487342541)	0.388244816492197(0.000406915261470499)	0.175767866166024(0.121274192530877)	1(0)	0.177605754663432(0.117369611733444)	0.119669666930569(0.293500174012386)	-0.0172956261908399(0.879748622346633)	0.338865256002234(0.00225196241911732)	0.18683171149148(0.0992132377035795)	0.212197007045112(0.0604595439467492)	0.0531770519548063(0.641613609469238)	-0.0800759498307783(0.48298237072445)	0.169231799125573(0.135970184675427)	-0.226681028978327(0.0445473991684339)	0.29560793335463(0.00817072149795912)	0.093172426805686(0.414092147625952)	0.312051558255281(0.00511596472219703)	0.316177678789197(0.00453026332163225)	0.366713526744417(0.000887112840772098)	0.270449552400045(0.0159262885949234)	0.214874725385706(0.057212423830228)	0.228397203005708(0.0429160639707855)	-0.146252107184471(0.198399248062271)	0.471193227815613(1.17159638808655E-05)	0.273662814408758(0.014671846789442)	0.405114442037943(0.000212681284815508)	0.308740924670546(0.00563343197984211)	0.265982631350053(0.0178230989310766)	0.0336783938564772(0.768259385145139)	0.153080288952987(0.178020887825912)	0.552583693922684(1.29174738237493E-07)	0.0394598311827608(0.729890749586137)	0.0715559369288867(0.530875720126617)	-0.158983440749297(0.161671791904905)	0.151387695928499(0.197902500509738)	0.137391239990953(0.24308589999552)	-0.0717894990862854(0.551883330391941)	-0.0731484151717686(0.599126965194108)	0.0240135556015506(0.851808202702709)	-0.0804115310591116(0.530999082758395)	-0.0311402980250728(0.805489173123177)	0.0363566420185141(0.750409528763226)
CA	-0.0460321324245375(0.687069768773772)	0.453894839337877(2.65380653168265E-05)	0.781913339824732(9.03693765979399E-18)	0.177605754663432(0.117369611733444)	1(0)	0.694571567672833(1.25215504973796E-12)	0.24143135345667(0.0320727313230969)	0.129868549172347(0.253979370207831)	-0.105842259006816(0.353219320453869)	-0.264922103213242(0.0183009265878)	0.130452775073028(0.251831156375173)	0.253992210321324(0.0239003365206643)	-0.181621226874391(0.109175941431873)	0.0144352482960078(0.899522325816494)	0.735029211295034(1.24091364981233E-14)	0.169790652385589(0.134663247357548)	-0.0209591041869523(0.854531714495809)	-0.0861246348588121(0.450432011025677)	0.508592989289192(1.70557748107056E-06)	-0.139118792599805(0.221419585242278)	-0.12879746835443(0.257950159687598)	0.29157740993184(0.00912848151295193)	0.229308666017527(0.042069986519614)	0.569084712755599(4.44388466393865E-08)	0.554965920155794(1.11126410340196E-07)	0.353213242453749(0.00140814820797283)	0.00133885102239533(0.990656750629251)	0.725632911392405(3.88834381694621E-14)	-0.0446932814021422(0.695718612633818)	0.644644595910419(1.44490415948382E-10)	0.189946445959104(0.0936064449768948)	0.615530671859786(1.57307165265162E-09)	-0.479527750730282(7.77507854370787E-06)	-0.772127555988316(4.00966335921336E-17)	0.0404161576048057(0.732430930682389)	0.201042607792231(0.085874135270652)	-0.168943668110686(0.15900575040443)	-0.0586777510603874(0.673415023619404)	0.0541196382773415(0.673559147527542)	-0.129648423174034(0.311190152332014)	-0.12261358370544(0.330533795188538)	-0.132448852074062(0.244585413802198)
HCA	-0.139070107108082(0.221582889161922)	0.362463485881207(0.00102823189466599)	0.709079844206426(2.61789892617706E-13)	0.119669666930569(0.293500174012386)	0.694571567672833(1.25215504973796E-12)	1(0)	0.249245374878286(0.0267521333893561)	0.0253164556962025(0.824729258178737)	-0.263729308666018(0.0188514438777823)	-0.259566699123661(0.0208852682546221)	0.103140214216164(0.365712423202199)	0.372419668938656(0.000725306144053029)	-0.0865384615384615(0.44825050156341)	0.0247809152872444(0.828379701617001)	0.75294547224927(1.16183834043444E-15)	0.0068159688412853(0.952460909842233)	-0.204795520934761(0.0702197720973503)	-0.301387536514119(0.0069514112283056)	0.454016553067186(2.63898715370971E-05)	-0.21236611489776(0.0602501406772276)	-0.215092502434275(0.0569547142554605)	0.263193768257059(0.0191031965746183)	0.335345666991237(0.00251852844021805)	0.781134371957157(1.02033245069366E-17)	0.432108081791626(6.99249607374182E-05)	0.253675754625122(0.0240820638571482)	-0.166187925998053(0.143257708400137)	0.627361246348588(6.14308649222588E-10)	-0.103627069133398(0.363441670318566)	0.543111002921129(2.32332139338794E-07)	0.258300876338851(0.021539760575658)	0.264581304771178(0.0184567912009299)	-0.510272638753651(1.55566708272015E-06)	-0.712195715676728(1.84737334567561E-13)	-0.012499537199874(0.915821488784291)	0.124091050511315(0.292168651724125)	0.0265994195678178(0.825722168326127)	-0.0696583828377698(0.61671339743849)	0.143633767675196(0.261410635538764)	0.0377327488843702(0.769062344348179)	-0.0330862051268647(0.793594895259301)	0.018237708399833(0.873251493670079)
beta-CA	0.124172346640701(0.275579913207367)	0.244961051606621(0.0295684153020796)	0.282935735150925(0.0115186331233472)	-0.0172956261908399(0.879748622346633)	0.24143135345667(0.0320727313230969)	0.249245374878286(0.0267521333893561)	1(0)	0.0633885102239533(0.578903064558536)	0.0353943524829601(0.756808432345146)	0.098539435248296(0.387597313340408)	0.303359298928919(0.0065737414341909)	0.217502434274586(0.0541656019498233)	0.103286270691334(0.365030287613496)	-0.233763388510224(0.038131457861311)	0.332765335929893(0.00273157839552172)	0.321129503407984(0.00390651392539847)	0.214824732229796(0.0572717179270026)	0.181621226874391(0.109175941431873)	0.362122687439143(0.00104038571344578)	0.0550632911392405(0.629821359583483)	0.18707400194742(0.0987678822304532)	0.227093476144109(0.0441507328979087)	0.132497565725414(0.244410395965806)	0.206085686465433(0.0684327374326567)	0.412000973709834(0.000161561242628405)	0.256548198636806(0.0224748235184313)	0.307424537487829(0.00585171913765678)	0.316041869522882(0.00454855060483769)	0.294961051606621(0.00831822975213956)	0.33047711781889(0.00293386298496291)	-0.0520934761441091(0.648428373404294)	0.14634858812074(0.198100125440026)	-0.137512171372931(0.226853344644313)	-0.272176241480039(0.0152411662689223)	0.301247732443882(0.00910188402445584)	0.0729084904722763(0.537018817579284)	0.0480735427460169(0.690545333288182)	0.220718324164121(0.108749392268531)	0.0195177459782815(0.879321407280528)	0.15881806647217(0.213777668906204)	0.0564411734517104(0.655185381444636)	0.0540242007750548(0.636306271209109)
GLCA	0.700925024342746(6.38323589115481E-13)	0.432424537487829(6.89800134314719E-05)	0.0666504381694255(0.5594832955262)	0.338865256002234(0.00225196241911732)	0.129868549172347(0.253979370207831)	0.0253164556962025(0.824729258178737)	0.0633885102239533(0.578903064558536)	1(0)	0.492015579357352(4.12114675051123E-06)	0.407911392405063(0.000190348463313903)	0.257789678675755(0.0218089938274504)	-0.194401168451801(0.0860241116123985)	0.481256085686465(7.13167109722942E-06)	-0.300730282375852(0.00708147918819905)	0.097078870496592(0.394705237339319)	0.0394595910418695(0.729892330336478)	0.385443037974684(0.000451718147492588)	0.467916260954236(1.37255304892668E-05)	0.364897760467381(0.000945097258305142)	0.337098344693281(0.00238243987354483)	0.37753164556962(0.000603683748895585)	0.317332035053554(0.00437744155557018)	-0.189410905550146(0.0945523091994457)	0.157010710808179(0.167006830953519)	0.380185004868549(0.000548178560255936)	0.558057448880234(9.12498423425773E-08)	0.398271665043817(0.000277863905055081)	0.23919182083739(0.0337522865171555)	0.36587147030185(0.000913588576073101)	0.18483446932814(0.102944477308885)	-0.305306718597858(0.00621860752702966)	0.115895813047712(0.309097373654075)	0.63792599805258(2.56366473301379E-10)	-0.0285783836416748(0.80257763928452)	0.0647339776074041(0.583721040738599)	0.1460391274725(0.214399986994599)	-0.0958691033149697(0.426437200612342)	0.0176910178635606(0.898964238303452)	0.00931303615207341(0.942250773494073)	-0.0923914023777877(0.471407027374174)	0(1)	-0.0257782993728409(0.821584137709461)
TLCA	0.35379746835443(0.00138083986537855)	0.0283592989289192(0.804060780994252)	-0.279576436222006(0.0125852078324445)	0.18683171149148(0.0992132377035795)	-0.105842259006816(0.353219320453869)	-0.263729308666018(0.0188514438777823)	0.0353943524829601(0.756808432345146)	0.492015579357352(4.12114675051123E-06)	1(0)	0.684664070107108(3.46192594050901E-12)	0.15744888023369(0.16581078747722)	-0.290506329113924(0.00939896561335084)	0.0355647517039922(0.75567412897245)	-0.134250243427459(0.238170673644909)	-0.160735150925024(0.157041145685287)	0.000998052580331061(0.993034962949961)	0.39396299902629(0.000327842887794424)	0.70365141187926(4.75396925030349E-13)	0.339289191820837(0.00222162765107361)	0.584177215189873(1.58894604078705E-08)	0.819839337877313(1.24183699069056E-20)	0.319157740993184(0.00414508157589208)	-0.255744888023369(0.0229148221036326)	-0.0247565725413827(0.828545717859224)	0.191382667964946(0.0911065224263061)	0.184420642648491(0.103731095639785)	0.537390457643622(3.28328072305855E-07)	-0.218841285296981(0.05266502173615)	0.542112950340798(2.46896487881804E-07)	0.0840068159688413(0.461688014265615)	-0.0668938656280428(0.558046579549627)	0.0668208373904576(0.558477409586825)	0.532911392405063(4.28536919539917E-07)	0.352921129503408(0.00142198459803592)	-0.00956718131649121(0.935520922546283)	0.170179050176097(0.14716732966382)	0.0642138829017992(0.594711249052881)	0.248474921156949(0.0700301476117082)	0.144030067085923(0.260083163637819)	0.104159412978753(0.416563609133003)	0.253012156852495(0.0420034791911373)	0.212213774526079(0.0604387546964658)
TDCA	0.37570593962999(0.000644802703540561)	0.204186952288218(0.0710756446875782)	-0.223807205452775(0.0473938346398517)	0.212197007045112(0.0604595439467492)	-0.264922103213242(0.0183009265878)	-0.259566699123661(0.0208852682546221)	0.098539435248296(0.387597313340408)	0.407911392405063(0.000190348463313903)	0.684664070107108(3.46192594050901E-12)	1(0)	0.113753651411879(0.318185460547908)	-0.302312560856865(0.00677191741216963)	0.224050632911392(0.0471470552674065)	-0.211148977604674(0.0617705250465142)	-0.141626095423564(0.213123458255351)	0.231061343719572(0.0404819119822244)	0.453188899707887(2.74129980370971E-05)	0.439727361246349(5.02027023330618E-05)	0.0495131450827653(0.664772257310744)	0.601509250243428(4.56361862890792E-09)	0.530647517039922(4.89581741163281E-07)	0.211416747809153(0.0614333970706171)	-0.296445959104187(0.00798304211201374)	-0.0260467380720545(0.81975737821939)	0.343037974683544(0.00196894394697366)	0.420034079844206(0.000116351082778387)	0.447711781888997(3.51726598048661E-05)	-0.0988315481986368(0.386184964828752)	0.683300876338851(3.96948691253977E-12)	0.176436222005842(0.119842910790075)	-0.0784079844206426(0.49217359169831)	-0.10055988315482(0.377891774950929)	0.444206426484907(4.11641180873429E-05)	0.276095423563778(0.0137798380097073)	0.010055907297055(0.932234675808665)	0.186795610466549(0.11102989418058)	0.0412977271800803(0.732388436319531)	0.312299843362984(0.0215015315924317)	0.064894028506469(0.613348793906546)	0.115326503889455(0.368091754254965)	0.208248467563207(0.0959763478073987)	0.152302401396682(0.180262152636541)
NorCA	0.130087633885102(0.253172329452547)	0.102458617332035(0.368906024438597)	0.0977117818889971(0.39161569733382)	0.0531770519548063(0.641613609469238)	0.130452775073028(0.251831156375173)	0.103140214216164(0.365712423202199)	0.303359298928919(0.0065737414341909)	0.257789678675755(0.0218089938274504)	0.15744888023369(0.16581078747722)	0.113753651411879(0.318185460547908)	1(0)	0.0115628042843233(0.919441153107243)	0.196007789678676(0.0834120290053078)	-0.39452288218111(0.000320912392608705)	0.245715676728335(0.0290549676228287)	0.450803310613437(3.05726146476985E-05)	0.349756572541383(0.00157995030927351)	0.270350535540409(0.0159663691156886)	0.257814021421616(0.0217961084065434)	0.211295034079844(0.0615864514496993)	0.22921129503408(0.042159707082795)	0.322784810126582(0.00371575751377357)	-0.109347614410906(0.337411679760887)	0.171835443037975(0.129962339453404)	0.305185004868549(0.00624029680790072)	0.249026290165531(0.0268904269598143)	0.391407010710808(0.000361260252571601)	0.152434274586173(0.179880757416478)	0.307108081791626(0.00590529615322069)	0.174902629016553(0.123146519497817)	-0.0585686465433301(0.608152431347827)	0.0338851022395326(0.766877292671836)	0.112390457643622(0.324057223984318)	-0.0719328140214216(0.528708364751296)	0.287963271699466(0.0128491170815796)	0.161470906280567(0.169312748256293)	0.108395675168919(0.368226048723545)	0.18301052962304(0.185304474139366)	-0.0793094195716464(0.536662507760979)	-0.037807863845653(0.768615391762843)	-0.130398573147055(0.300511644232158)	-0.0199913342075093(0.861180115794092)
CDCA-3G	-0.0842259006815969(0.460516507086115)	0.0685978578383642(0.548039127351027)	0.366723466407011(0.000886804527376476)	-0.0800759498307783(0.48298237072445)	0.253992210321324(0.0239003365206643)	0.372419668938656(0.000725306144053029)	0.217502434274586(0.0541656019498233)	-0.194401168451801(0.0860241116123985)	-0.290506329113924(0.00939896561335084)	-0.302312560856865(0.00677191741216963)	0.0115628042843233(0.919441153107243)	1(0)	-0.0566699123661149(0.619849486987999)	-0.0288704965920156(0.80060120187913)	0.309883154819864(0.00544989166776587)	0.136343719571568(0.230863274955548)	-0.118500486854917(0.298275984693367)	-0.182570593962999(0.107305140675829)	0.0856134371957157(0.453134937325473)	-0.34649464459591(0.00175919000820988)	-0.247492697176241(0.0278755252398725)	-0.085589094449854(0.453263871598956)	0.835905550146057(4.68932813057267E-22)	0.278773125608569(0.0128526061258365)	0.197760467380721(0.0806347290717915)	0.000219084712755599(0.998471071306448)	-0.0979308666017527(0.390549602781826)	0.250803310613437(0.0257859713714057)	-0.054381694255112(0.634072054759001)	0.28033106134372(0.0123384271391112)	0.0766796494644596(0.501793629010893)	0.0649464459591042(0.569589262646052)	-0.373685491723466(0.000693272126519572)	-0.366674780915287(0.000888315608223526)	-0.0753674701542163(0.523339309007983)	-0.00552404366162077(0.962743598806933)	0.202127790497709(0.0909467031048998)	-0.0724797951694583(0.602479051917169)	0.0336854499117549(0.793251855793291)	0.0871834317288501(0.496862105442153)	-0.0369786998476723(0.769944788631081)	0.0778985635567043(0.494998945476747)
DHyLCA	0.530087633885102(5.05899396140151E-07)	0.125194741966894(0.271615095105496)	-0.112390457643622(0.324057223984318)	0.169231799125573(0.135970184675427)	-0.181621226874391(0.109175941431873)	-0.0865384615384615(0.44825050156341)	0.103286270691334(0.365030287613496)	0.481256085686465(7.13167109722942E-06)	0.0355647517039922(0.75567412897245)	0.224050632911392(0.0471470552674065)	0.196007789678676(0.0834120290053078)	-0.0566699123661149(0.619849486987999)	1(0)	-0.232035053554041(0.0396213919734838)	-0.141114897760467(0.21479678713906)	-0.0832035053554041(0.465997468012807)	0.0721275559883155(0.527590170327328)	0.136416747809153(0.230611216995243)	-0.0680136319376826(0.551460439676694)	0.0893135345666991(0.43377448793367)	0.104016553067186(0.361631309187294)	0.161976630963973(0.153819477951118)	-0.037682570593963(0.741620136213469)	-0.0625608568646543(0.583879374954168)	0.0851996105160662(0.455329578633069)	0.26333982473223(0.019034252643022)	0.0692794547224927(0.544060639389)	0.0763631937682571(0.503565550924985)	0.0107351509250243(0.925190235083827)	-0.107254138266797(0.346797954157168)	-0.345326192794547(0.00182772415208052)	-0.0950340798442064(0.404785133729513)	0.468549172346641(1.33139061158087E-05)	0.118841285296982(0.296878683630238)	0.149402051270531(0.203917630575947)	0.195948047417974(0.0942929403953012)	-0.11221793010355(0.351476744477265)	-0.0880738173810882(0.526540146405171)	-0.205902312585602(0.105453310821416)	-0.147500745638902(0.248651957390086)	-0.0661724102537294(0.600471896603298)	-0.149559229597532(0.188329800049462)
DCA-3G	-0.41333982473223(0.00015304689820143)	-0.0377555988315482(0.741136989421678)	0.00211781888997079(0.985221175686309)	-0.226681028978327(0.0445473991684339)	0.0144352482960078(0.899522325816494)	0.0247809152872444(0.828379701617001)	-0.233763388510224(0.038131457861311)	-0.300730282375852(0.00708147918819905)	-0.134250243427459(0.238170673644909)	-0.211148977604674(0.0617705250465142)	-0.39452288218111(0.000320912392608705)	-0.0288704965920156(0.80060120187913)	-0.232035053554041(0.0396213919734838)	1(0)	-0.156840311587147(0.167473671443706)	-0.280038948393379(0.0124334521306333)	-0.354162609542356(0.00136401619843407)	-0.267405063291139(0.0171990658629901)	-0.20167964946446(0.0746906520129513)	-0.253821811100292(0.0239980442802882)	-0.275949367088608(0.013832038546393)	-0.0578627069133398(0.612490078986821)	0.345886075949367(0.00179459034882483)	-0.161051606621227(0.156215214150314)	-0.225073028237585(0.0461221244448242)	-0.206353456669912(0.0680664759052615)	-0.381475170399221(0.00052291007855995)	-0.0611002921129503(0.592708404176246)	-0.256718597857838(0.0223824218502061)	-0.113558909444985(0.319020073853225)	0.183252190847128(0.105977424109133)	-0.0178188899707887(0.876138892821578)	-0.29817429406037(0.00760788626063099)	-0.0211051606621227(0.85352920044221)	-0.0430523159242104(0.71569831085786)	0.0142914266312709(0.903807760386765)	-0.134387008724409(0.263847703626636)	-0.185031270887628(0.180414266303616)	0.041586669413115(0.746230226866939)	-0.0762917623428507(0.552319371251053)	0.00778498944161523(0.950923056047988)	0.0247762274827402(0.828411671612276)
DCA-3S	0.00701071080817916(0.951104295140115)	0.54690847127556(1.84015165570062E-07)	0.73960564751704(6.92493446779166E-15)	0.29560793335463(0.00817072149795912)	0.735029211295034(1.24091364981233E-14)	0.75294547224927(1.16183834043444E-15)	0.332765335929893(0.00273157839552172)	0.097078870496592(0.394705237339319)	-0.160735150925024(0.157041145685287)	-0.141626095423564(0.213123458255351)	0.245715676728335(0.0290549676228287)	0.309883154819864(0.00544989166776587)	-0.141114897760467(0.21479678713906)	-0.156840311587147(0.167473671443706)	1(0)	0.259225900681597(0.0210597840061688)	0.126996105160662(0.264723055362851)	-0.0392161635832522(0.731495292422292)	0.669766309639727(1.48494354284249E-11)	-0.00876338851022395(0.938901474892236)	-0.0533106134371957(0.640775652601896)	0.305550146056475(0.00617542847107794)	0.204819863680623(0.0701857103983592)	0.624342745861733(7.83807943519875E-10)	0.535516066212269(3.67215532861437E-07)	0.41445959104187(0.000146245830527217)	0.16419182083739(0.148193763963626)	0.692015579357351(1.63421306752288E-12)	-0.00357838364167478(0.975031479604009)	0.541455696202532(2.56955189348252E-07)	0.334371957156767(0.00259710824239172)	0.321689386562804(0.00384103945693212)	-0.449026290165531(3.31431799200706E-05)	-0.733495618305745(1.49270601850204E-14)	0.239490540354457(0.0398681210582605)	0.165262207024199(0.15938808782392)	-0.0725533482137212(0.547648662878547)	0.00682476766719255(0.960936312814517)	0.0539710259983191(0.674405211979477)	-0.0229601398320952(0.858240328708828)	-0.108989852182613(0.387459845786104)	-0.0448301911833807(0.694832383118918)
GCA-3S	0.0140944498539435(0.901882578741201)	0.138120740019474(0.22478423761706)	0.0971032132424537(0.394586142310131)	0.093172426805686(0.414092147625952)	0.169790652385589(0.134663247357548)	0.0068159688412853(0.952460909842233)	0.321129503407984(0.00390651392539847)	0.0394595910418695(0.729892330336478)	0.000998052580331061(0.993034962949961)	0.231061343719572(0.0404819119822244)	0.450803310613437(3.05726146476985E-05)	0.136343719571568(0.230863274955548)	-0.0832035053554041(0.465997468012807)	-0.280038948393379(0.0124334521306333)	0.259225900681597(0.0210597840061688)	1(0)	0.5837147030185(1.64110076875817E-08)	0.215579357351509(0.0563820108811544)	0.0440847127555988(0.699662851060093)	0.38904576436222(0.000394876993627083)	0.100803310613437(0.376732425309153)	-0.0253164556962025(0.824729258178737)	0.0172833495618306(0.879833342258003)	0.10856864654333(0.340885378485042)	0.37064264849075(0.000772553182018144)	0.224342745861733(0.0468523196145989)	0.489922103213242(4.59190976282411E-06)	0.143646543330088(0.206600156311046)	0.449926971762415(0.000031816144675763)	0.271567672833496(0.0154796757881175)	0.0545034079844206(0.633312128242151)	0.207570593962999(0.0664215195583844)	-0.0693768257059396(0.543493435560801)	-0.102190847127556(0.370165292168403)	0.205724018060959(0.078673023474191)	0.177583934441005(0.130105401151186)	0.0666288530650433(0.580898005952649)	0.421915525168451(0.00148459438710265)	0.147993061193188(0.247058637558916)	0.206641258488857(0.104181595525722)	-0.101204862740998(0.422454367865391)	0.0683162511076162(0.549686973199745)
GDCA-3S	0.463145082765336(1.72336275563131E-05)	0.284907497565725(0.0109299571753529)	-0.128286270691334(0.259860109465674)	0.312051558255281(0.00511596472219703)	-0.0209591041869523(0.854531714495809)	-0.204795520934761(0.0702197720973503)	0.214824732229796(0.0572717179270026)	0.385443037974684(0.000451718147492588)	0.39396299902629(0.000327842887794424)	0.453188899707887(2.74129980370971E-05)	0.349756572541383(0.00157995030927351)	-0.118500486854917(0.298275984693367)	0.0721275559883155(0.527590170327328)	-0.354162609542356(0.00136401619843407)	0.126996105160662(0.264723055362851)	0.5837147030185(1.64110076875817E-08)	1(0)	0.695423563777994(1.14512114183379E-12)	0.356937682570594(0.0012420916491513)	0.711246348588121(2.0557468754337E-13)	0.4980282375852(3.00859823544444E-06)	0.31207400194742(0.00511260542768381)	-0.205939629990263(0.068633184857676)	0.0317916260954236(0.780907570932334)	0.238096397273612(0.0346002905223031)	0.355769230769231(0.00129217214552901)	0.793792599805258(1.33143824219978E-18)	0.00060856864654333(0.995752992969672)	0.478188899707887(8.31045852581381E-06)	-0.00968841285296982(0.932466584673367)	-0.0421372930866602(0.712337437140547)	0.112122687439143(0.325218684363754)	0.383349561830575(0.000488091782913803)	0.146226874391431(0.198477531402628)	0.234647710183416(0.0441839492195808)	0.0850821202037838(0.471062073358693)	0.114337544203664(0.342395399889328)	0.238676232383382(0.0821962705540975)	0.111137215995621(0.385859561656911)	0.0472222723264248(0.71323516646064)	0.0447636892892876(0.723285368040305)	0.118808148470066(0.297014358619112)
GLCA-3S	0.511952288218111(1.41823490910743E-06)	0.135102239532619(0.235177647720224)	-0.245496592015579(0.0292032522044294)	0.316177678789197(0.00453026332163225)	-0.0861246348588121(0.450432011025677)	-0.301387536514119(0.0069514112283056)	0.181621226874391(0.109175941431873)	0.467916260954236(1.37255304892668E-05)	0.70365141187926(4.75396925030349E-13)	0.439727361246349(5.02027023330618E-05)	0.270350535540409(0.0159663691156886)	-0.182570593962999(0.107305140675829)	0.136416747809153(0.230611216995243)	-0.267405063291139(0.0171990658629901)	-0.0392161635832522(0.731495292422292)	0.215579357351509(0.0563820108811544)	0.695423563777994(1.14512114183379E-12)	1(0)	0.519644595910419(9.22614185301363E-07)	0.570326192794547(4.09133440272447E-08)	0.815019474196689(3.11624062539259E-20)	0.440798442064265(0.00004788744316464)	-0.222687439143135(0.0485427726873482)	-0.0571567672833496(0.616841080421674)	0.166309639727361(0.142960779018034)	0.222541382667965(0.0486943105543663)	0.874805258033106(3.00988254097565E-26)	-0.117356377799416(0.302998369103187)	0.490019474196689(4.56893846579875E-06)	-0.064508276533593(0.572201673351687)	-0.0383641674780915(0.737114673177023)	0.100949367088608(0.376037849137372)	0.514849074975657(1.2077195665247E-06)	0.294133398247322(0.00851036148559459)	0.201429153383277(0.0852604594304308)	0.0947084697481632(0.422177475824598)	0.151291799867118(0.207870160197734)	0.146942204409833(0.289006850156239)	0.0900838098007739(0.48259848368601)	0.0204563077893367(0.873564780524871)	0.124559831065844(0.322856487890025)	0.166682133019628(0.142054931599164)
LCA-3S	0.330501460564752(0.00293164233970496)	0.45167964946446(2.93744773967356E-05)	0.385491723466407(0.00045090255781033)	0.366713526744417(0.000887112840772098)	0.508592989289192(1.70557748107056E-06)	0.454016553067186(2.63898715370971E-05)	0.362122687439143(0.00104038571344578)	0.364897760467381(0.000945097258305142)	0.339289191820837(0.00222162765107361)	0.0495131450827653(0.664772257310744)	0.257814021421616(0.0217961084065434)	0.0856134371957157(0.453134937325473)	-0.0680136319376826(0.551460439676694)	-0.20167964946446(0.0746906520129513)	0.669766309639727(1.48494354284249E-11)	0.0440847127555988(0.699662851060093)	0.356937682570594(0.0012420916491513)	0.519644595910419(9.22614185301363E-07)	1(0)	0.2182570593963(0.0533155771763382)	0.469790652385589(1.25397989130208E-05)	0.585223953261928(1.47667518277023E-08)	0.0267526777020448(0.81495796757095)	0.433860759493671(6.48383788928431E-05)	0.404576436222006(0.000217244335985327)	0.376850048685492(0.000618746453426136)	0.501363193768257(2.52024338953448E-06)	0.409006815968841(0.000182206629820533)	0.175365141187926(0.122142933825242)	0.31601752677702(0.0045518353754366)	0.181231742940604(0.109950724214737)	0.309518013631938(0.00550798079559758)	-0.0189629990262902(0.868255161812489)	-0.353237585199611(0.00140700068617595)	0.178488652053176(0.1281283919697)	0.148497549048449(0.206700396800246)	-0.0071580410593997(0.952757063249033)	-0.0657694090832802(0.63656432760869)	0.0585284692216741(0.648646311032391)	-0.0931926286314704(0.467554115212105)	-0.0428174419288838(0.734863974132392)	-0.0194527205665801(0.864884504549267)
TDCA-3S	0.300438169425511(0.00713997145725359)	0.00791139240506329(0.944831819488831)	-0.368159688412853(0.000843264969927941)	0.270449552400045(0.0159262885949234)	-0.139118792599805(0.221419585242278)	-0.21236611489776(0.0602501406772276)	0.0550632911392405(0.629821359583483)	0.337098344693281(0.00238243987354483)	0.584177215189873(1.58894604078705E-08)	0.601509250243428(4.56361862890792E-09)	0.211295034079844(0.0615864514496993)	-0.34649464459591(0.00175919000820988)	0.0893135345666991(0.43377448793367)	-0.253821811100292(0.0239980442802882)	-0.00876338851022395(0.938901474892236)	0.38904576436222(0.000394876993627083)	0.711246348588121(2.0557468754337E-13)	0.570326192794547(4.09133440272447E-08)	0.2182570593963(0.0533155771763382)	1(0)	0.710832521908471(2.15338276538731E-13)	0.217940603700097(0.0536706997577712)	-0.358860759493671(0.00116348113304074)	0.0150438169425511(0.895309767693153)	0.0202044790652386(0.859715004778979)	0.118135345666991(0.299777863674111)	0.626460564751704(6.60818302660216E-10)	-0.284615384615385(0.0110154795820531)	0.337536514118793(0.00234946585032935)	-0.12444011684518(0.274537786398986)	0.0126338851022395(0.912007331139306)	0.160321324245375(0.158126100832061)	0.50603700097371(1.9600409804331E-06)	0.394985394352483(0.000315288867364984)	0.164315598616827(0.161824729177401)	0.158123898592828(0.178445082373659)	0.0404464067628216(0.73770411618029)	0.247597995702505(0.0710567909702262)	0.206001387438283(0.105282110568396)	0.19364637018694(0.128341197747199)	0.268582135735725(0.0305194876707025)	0.230038128271245(0.0414028636225865)
TLCA-3S	0.408106134371957(0.000188876965422347)	-0.0702775073028238(0.538260519791745)	-0.333763388510224(0.00264732955404142)	0.214874725385706(0.057212423830228)	-0.12879746835443(0.257950159687598)	-0.215092502434275(0.0569547142554605)	0.18707400194742(0.0987678822304532)	0.37753164556962(0.000603683748895585)	0.819839337877313(1.24183699069056E-20)	0.530647517039922(4.89581741163281E-07)	0.22921129503408(0.042159707082795)	-0.247492697176241(0.0278755252398725)	0.104016553067186(0.361631309187294)	-0.275949367088608(0.013832038546393)	-0.0533106134371957(0.640775652601896)	0.100803310613437(0.376732425309153)	0.4980282375852(3.00859823544444E-06)	0.815019474196689(3.11624062539259E-20)	0.469790652385589(1.25397989130208E-05)	0.710832521908471(2.15338276538731E-13)	1(0)	0.361806231742941(0.001051787925451)	-0.262195715676728(0.0195800655937433)	0.0342745861733204(0.764275105151524)	0.0714946445959104(0.531228619170932)	0.0425267770204479(0.709796148495877)	0.743062317429406(4.45810569528753E-15)	-0.264703018500487(0.0184009950255086)	0.414313534566699(0.000147116824277292)	-0.0625365141187926(0.58402603219457)	-0.0405550146056475(0.722693399732033)	0.118914313534567(0.29657982124644)	0.532570593962999(4.37241968184516E-07)	0.393330087633885(0.000335842520287982)	0.102662075674794(0.384081630053537)	0.142336685340046(0.226374188787764)	0.0595576814359761(0.62174934829999)	0.156016476503642(0.259923818120684)	0.115397434660931(0.367795262741815)	0.0890863440813465(0.487479246885901)	0.293883351420975(0.0174957893282028)	0.218664612318602(0.0528610633702273)
NorDCA	0.327020447906524(0.00326489856147983)	0.372979552093476(0.000710974593556291)	0.1952288218111(0.0846705171491358)	0.228397203005708(0.0429160639707855)	0.29157740993184(0.00912848151295193)	0.263193768257059(0.0191031965746183)	0.227093476144109(0.0441507328979087)	0.317332035053554(0.00437744155557018)	0.319157740993184(0.00414508157589208)	0.211416747809153(0.0614333970706171)	0.322784810126582(0.00371575751377357)	-0.085589094449854(0.453263871598956)	0.161976630963973(0.153819477951118)	-0.0578627069133398(0.612490078986821)	0.305550146056475(0.00617542847107794)	-0.0253164556962025(0.824729258178737)	0.31207400194742(0.00511260542768381)	0.440798442064265(0.00004788744316464)	0.585223953261928(1.47667518277023E-08)	0.217940603700097(0.0536706997577712)	0.361806231742941(0.001051787925451)	1(0)	-0.0998539435248296(0.381266054918315)	0.271859785783836(0.0153647923467044)	0.332010710808179(0.00279686441038705)	0.395399221032132(0.000310334090828545)	0.369620253164557(0.000800989125443486)	0.323369036027264(0.00365044060119343)	0.159396299902629(0.160571401564549)	0.182643622200584(0.107162270505113)	0.0135589094449854(0.905593258395803)	0.21404576436222(0.0582020978832158)	0.114216163583252(0.316208879739832)	-0.169352482960078(0.135687143146274)	0.112510644677065(0.339875842402219)	0.110554922075065(0.348389846851564)	-0.111800956837954(0.353280646157914)	0.0242107679813814(0.862042646335273)	0.0356669469653875(0.781383237933876)	-0.102031155742408(0.42620074056938)	0.145968552030286(0.245955779014821)	0.0205549996456909(0.857306634670686)
Glucuronide BAs	-0.115944498539435(0.308892800849124)	0.110004868549172(0.33449815928029)	0.296129503407984(0.0080534642544861)	-0.146252107184471(0.198399248062271)	0.229308666017527(0.042069986519614)	0.335345666991237(0.00251852844021805)	0.132497565725414(0.244410395965806)	-0.189410905550146(0.0945523091994457)	-0.255744888023369(0.0229148221036326)	-0.296445959104187(0.00798304211201374)	-0.109347614410906(0.337411679760887)	0.835905550146057(4.68932813057267E-22)	-0.037682570593963(0.741620136213469)	0.345886075949367(0.00179459034882483)	0.204819863680623(0.0701857103983592)	0.0172833495618306(0.879833342258003)	-0.205939629990263(0.068633184857676)	-0.222687439143135(0.0485427726873482)	0.0267526777020448(0.81495796757095)	-0.358860759493671(0.00116348113304074)	-0.262195715676728(0.0195800655937433)	-0.0998539435248296(0.381266054918315)	1(0)	0.151728334956183(0.1819292940622)	0.115214216163583(0.311970608544734)	-0.017332035053554(0.879497376003242)	-0.200730282375852(0.0760972826180651)	0.215092502434275(0.0569547142554605)	-0.147078870496592(0.1958464931029)	0.194401168451801(0.0860241116123985)	0.0730038948393379(0.522572969826705)	0.0979308666017527(0.390549602781826)	-0.359639727361246(0.00113294251765715)	-0.301898734177215(0.00685170622717063)	-0.0946943612037845(0.422246921280549)	0.0281533699751772(0.811796940671788)	0.0557354265013452(0.644326473938283)	-0.154682024725141(0.264072580571292)	-0.0186013035909764(0.884948376811349)	-0.0494757211649075(0.700182952891188)	0.00389249472080761(0.97545018889207)	0.00289348258266581(0.979809324883451)
HCAs	0.00141187925998053(0.990147143585537)	0.257254138266796(0.0220941216087629)	0.529454722492697(5.24964034293083E-07)	0.471193227815613(1.17159638808655E-05)	0.569084712755599(4.44388466393865E-08)	0.781134371957157(1.02033245069366E-17)	0.206085686465433(0.0684327374326567)	0.157010710808179(0.167006830953519)	-0.0247565725413827(0.828545717859224)	-0.0260467380720545(0.81975737821939)	0.171835443037975(0.129962339453404)	0.278773125608569(0.0128526061258365)	-0.0625608568646543(0.583879374954168)	-0.161051606621227(0.156215214150314)	0.624342745861733(7.83807943519875E-10)	0.10856864654333(0.340885378485042)	0.0317916260954236(0.780907570932334)	-0.0571567672833496(0.616841080421674)	0.433860759493671(6.48383788928431E-05)	0.0150438169425511(0.895309767693153)	0.0342745861733204(0.764275105151524)	0.271859785783836(0.0153647923467044)	0.151728334956183(0.1819292940622)	1(0)	0.502142161635832(2.41745407845753E-06)	0.296616358325219(0.0079453468560762)	0.112122687439143(0.325218684363754)	0.478359298928919(8.24045091248503E-06)	0.135491723466407(0.233818138298425)	0.5682570593963(4.69475154271999E-08)	0.409371957156767(0.000179564822336115)	0.253821811100292(0.0239980442802882)	-0.296786757546251(0.00790780795254303)	-0.512609542356378(1.36763940751849E-06)	-0.0638898145500667(0.588647387038453)	0.0616530663896174(0.601790536764376)	0.056968972412067(0.637003786054783)	-0.0364495971499222(0.793577169347094)	0.142519175582528(0.265168605386218)	0.0736627386979543(0.566135596225823)	0.0194624736040381(0.877703235615202)	0.131747401750992(0.247115141022648)
Total BAs	0.262755598831548(0.0193113138543444)	0.665335929892892(2.25342252427998E-11)	0.649780915287244(9.23170689355182E-11)	0.273662814408758(0.014671846789442)	0.554965920155794(1.11126410340196E-07)	0.432108081791626(6.99249607374182E-05)	0.412000973709834(0.000161561242628405)	0.380185004868549(0.000548178560255936)	0.191382667964946(0.0911065224263061)	0.343037974683544(0.00196894394697366)	0.305185004868549(0.00624029680790072)	0.197760467380721(0.0806347290717915)	0.0851996105160662(0.455329578633069)	-0.225073028237585(0.0461221244448242)	0.535516066212269(3.67215532861437E-07)	0.37064264849075(0.000772553182018144)	0.238096397273612(0.0346002905223031)	0.166309639727361(0.142960779018034)	0.404576436222006(0.000217244335985327)	0.0202044790652386(0.859715004778979)	0.0714946445959104(0.531228619170932)	0.332010710808179(0.00279686441038705)	0.115214216163583(0.311970608544734)	0.502142161635832(2.41745407845753E-06)	1(0)	0.80182570593963(3.39184290847909E-19)	0.328700097370983(0.00310009166920406)	0.757570593962999(6.5555618809511E-16)	0.617453748782863(1.35370581501677E-09)	0.890189873417721(2.60336321152849E-28)	0.0271421616358325(0.81231291599691)	0.155866601752678(0.170159780283869)	-0.244060370009737(0.0301912339478241)	-0.609250243427459(2.55109337313241E-09)	0.17897737803374(0.127069972945561)	0.213749389190811(0.0674544265839656)	0.0063240945282075(0.958255856013706)	0.215266135469101(0.11799326201983)	0.0653894027698771(0.610636872735127)	0.00500766408551695(0.968929140287907)	-0.0895273785785751(0.478191845379869)	-0.0472226378209962(0.679412763975688)
Secondary BAs	0.462049659201558(1.81494645243625E-05)	0.876192794547225(2.01329387145053E-26)	0.470764362220058(1.19623316834145E-05)	0.405114442037943(0.000212681284815508)	0.353213242453749(0.00140814820797283)	0.253675754625122(0.0240820638571482)	0.256548198636806(0.0224748235184313)	0.558057448880234(9.12498423425773E-08)	0.184420642648491(0.103731095639785)	0.420034079844206(0.000116351082778387)	0.249026290165531(0.0268904269598143)	0.000219084712755599(0.998471071306448)	0.26333982473223(0.019034252643022)	-0.206353456669912(0.0680664759052615)	0.41445959104187(0.000146245830527217)	0.224342745861733(0.0468523196145989)	0.355769230769231(0.00129217214552901)	0.222541382667965(0.0486943105543663)	0.376850048685492(0.000618746453426136)	0.118135345666991(0.299777863674111)	0.0425267770204479(0.709796148495877)	0.395399221032132(0.000310334090828545)	-0.017332035053554(0.879497376003242)	0.296616358325219(0.0079453468560762)	0.80182570593963(3.39184290847909E-19)	1(0)	0.298442064264849(0.00755117150069125)	0.721275559883155(6.5090710112933E-14)	0.421859785783836(0.000107861318657998)	0.547200584225901(1.80722754088979E-07)	-0.021811100292113(0.848687012208779)	0.0294790652385589(0.796487654918056)	0.00905550146056475(0.936868962021538)	-0.437293086660175(5.58567993866734E-05)	0.233581398953095(0.0451843223821367)	0.200835271032813(0.0862047377416065)	-0.0522606492880444(0.6651341142144)	0.0518529833931948(0.709613789515918)	-0.0172885617929448(0.893018429652208)	-0.12989880637831(0.310248634044027)	-0.0739573996953447(0.55821364494876)	-0.0951216741678104(0.404350263886961)
Sulfate BAs	0.467770204479065(0.000013822195513069)	0.188631937682571(0.0959414978596827)	-0.128359298928919(0.259586673462247)	0.308740924670546(0.00563343197984211)	0.00133885102239533(0.990656750629251)	-0.166187925998053(0.143257708400137)	0.307424537487829(0.00585171913765678)	0.398271665043817(0.000277863905055081)	0.537390457643622(3.28328072305855E-07)	0.447711781888997(3.51726598048661E-05)	0.391407010710808(0.000361260252571601)	-0.0979308666017527(0.390549602781826)	0.0692794547224927(0.544060639389)	-0.381475170399221(0.00052291007855995)	0.16419182083739(0.148193763963626)	0.489922103213242(4.59190976282411E-06)	0.793792599805258(1.33143824219978E-18)	0.874805258033106(3.00988254097565E-26)	0.501363193768257(2.52024338953448E-06)	0.626460564751704(6.60818302660216E-10)	0.743062317429406(4.45810569528753E-15)	0.369620253164557(0.000800989125443486)	-0.200730282375852(0.0760972826180651)	0.112122687439143(0.325218684363754)	0.328700097370983(0.00310009166920406)	0.298442064264849(0.00755117150069125)	1(0)	-0.0150194741966894(0.895478215254422)	0.595253164556962(7.22065670339061E-09)	0.0901411879259981(0.429508948853815)	0.00367575462512171(0.974352290506893)	0.144961051606621(0.202433137523685)	0.368013631937683(0.000847602215598738)	0.167964946445959(0.138968377808776)	0.245207153339234(0.035230134159065)	0.0804910919595413(0.495409793049056)	0.173287139627312(0.148406094282048)	0.191627275392792(0.165100463810055)	0.169541841651443(0.184049619258792)	0.085681132503195(0.504335376120678)	0.134291067867863(0.286187960949148)	0.209796276091211(0.0634966203101808)
Unconjugated BAs	0.160832521908471(0.156786668012624)	0.800730282375852(4.10210710548521E-19)	0.896421616358325(3.09573325646633E-29)	0.265982631350053(0.0178230989310766)	0.725632911392405(3.88834381694621E-14)	0.627361246348588(6.14308649222588E-10)	0.316041869522882(0.00454855060483769)	0.23919182083739(0.0337522865171555)	-0.218841285296981(0.05266502173615)	-0.0988315481986368(0.386184964828752)	0.152434274586173(0.179880757416478)	0.250803310613437(0.0257859713714057)	0.0763631937682571(0.503565550924985)	-0.0611002921129503(0.592708404176246)	0.692015579357351(1.63421306752288E-12)	0.143646543330088(0.206600156311046)	0.00060856864654333(0.995752992969672)	-0.117356377799416(0.302998369103187)	0.409006815968841(0.000182206629820533)	-0.284615384615385(0.0110154795820531)	-0.264703018500487(0.0184009950255086)	0.323369036027264(0.00365044060119343)	0.215092502434275(0.0569547142554605)	0.478359298928919(8.24045091248503E-06)	0.757570593962999(6.5555618809511E-16)	0.721275559883155(6.5090710112933E-14)	-0.0150194741966894(0.895478215254422)	1(0)	0.0793573515092502(0.486930918167817)	0.687171372930867(2.68655605312041E-12)	0.0938412852969815(0.41073410873809)	0.1115141187926(0.327868227699134)	-0.489508276533593(4.69075287059124E-06)	-0.886903602726388(7.60397569234412E-28)	0.224769521424748(0.054187248233736)	0.136027723946345(0.247839090568617)	-0.135603180749065(0.259510527035936)	-0.109577554611796(0.430249178162837)	-0.0931303615207341(0.467852932061501)	-0.227272834521187(0.0732418847493839)	-0.198517230761188(0.112906246795733)	-0.229837713893225(0.04158526970402)
Conjugated BAs	0.289629990262902(0.00962545775798309)	0.152312560856865(0.180232749172745)	0.0118549172346641(0.917413035265787)	0.0336783938564772(0.768259385145139)	-0.0446932814021422(0.695718612633818)	-0.103627069133398(0.363441670318566)	0.294961051606621(0.00831822975213956)	0.36587147030185(0.000913588576073101)	0.542112950340798(2.46896487881804E-07)	0.683300876338851(3.96948691253977E-12)	0.307108081791626(0.00590529615322069)	-0.054381694255112(0.634072054759001)	0.0107351509250243(0.925190235083827)	-0.256718597857838(0.0223824218502061)	-0.00357838364167478(0.975031479604009)	0.449926971762415(0.000031816144675763)	0.478188899707887(8.31045852581381E-06)	0.490019474196689(4.56893846579875E-06)	0.175365141187926(0.122142933825242)	0.337536514118793(0.00234946585032935)	0.414313534566699(0.000147116824277292)	0.159396299902629(0.160571401564549)	-0.147078870496592(0.1958464931029)	0.135491723466407(0.233818138298425)	0.617453748782863(1.35370581501677E-09)	0.421859785783836(0.000107861318657998)	0.595253164556962(7.22065670339061E-09)	0.0793573515092502(0.486930918167817)	1(0)	0.506937682570594(1.86654899136114E-06)	-0.158666017526777(0.162521605458452)	-0.0583739045764362(0.609347682963554)	0.194474196689387(0.0859039916447162)	0.0414313534566699(0.716951497290036)	0.035810285484947(0.761962717999262)	0.090413636874517(0.443618449002014)	0.262154566857481(0.0272076157769468)	0.399344226514943(0.00277659500231884)	0.193864717984784(0.127902922183138)	0.188738859383134(0.138494724406472)	0.0973123680201904(0.440607765521754)	0.204886123829717(0.0700930629023171)
Primary BAs	0.039143135345667(0.731976405558102)	0.465652385589094(1.52973175883819E-05)	0.743938656280428(3.99634421146826E-15)	0.153080288952987(0.178020887825912)	0.644644595910419(1.44490415948382E-10)	0.543111002921129(2.32332139338794E-07)	0.33047711781889(0.00293386298496291)	0.18483446932814(0.102944477308885)	0.0840068159688413(0.461688014265615)	0.176436222005842(0.119842910790075)	0.174902629016553(0.123146519497817)	0.28033106134372(0.0123384271391112)	-0.107254138266797(0.346797954157168)	-0.113558909444985(0.319020073853225)	0.541455696202532(2.56955189348252E-07)	0.271567672833496(0.0154796757881175)	-0.00968841285296982(0.932466584673367)	-0.064508276533593(0.572201673351687)	0.31601752677702(0.0045518353754366)	-0.12444011684518(0.274537786398986)	-0.0625365141187926(0.58402603219457)	0.182643622200584(0.107162270505113)	0.194401168451801(0.0860241116123985)	0.5682570593963(4.69475154271999E-08)	0.890189873417721(2.60336321152849E-28)	0.547200584225901(1.80722754088979E-07)	0.0901411879259981(0.429508948853815)	0.687171372930867(2.68655605312041E-12)	0.506937682570594(1.86654899136114E-06)	1(0)	0.0835686465433301(0.464035915702539)	0.186222005842259(0.100340892525037)	-0.457375851996105(2.25916637717333E-05)	-0.708787731256086(2.70436958988068E-13)	0.0356029471901623(0.763300501017087)	0.194822505009709(0.0962374890366227)	0.0359639441576635(0.765890163474821)	0.21053836345384(0.126483098844179)	0.0742813707980536(0.562870011099451)	-0.0102907496957373(0.936200084782286)	-0.155699788832305(0.215529043061819)	-0.0439032746850376(0.700840327108268)
HDCA/LCA	-0.528943524829601(5.40855964036922E-07)	0.0923076923076923(0.418457108120238)	0.185491723466407(0.101704710294027)	0.552583693922684(1.29174738237493E-07)	0.189946445959104(0.0936064449768948)	0.258300876338851(0.021539760575658)	-0.0520934761441091(0.648428373404294)	-0.305306718597858(0.00621860752702966)	-0.0668938656280428(0.558046579549627)	-0.0784079844206426(0.49217359169831)	-0.0585686465433301(0.608152431347827)	0.0766796494644596(0.501793629010893)	-0.345326192794547(0.00182772415208052)	0.183252190847128(0.105977424109133)	0.334371957156767(0.00259710824239172)	0.0545034079844206(0.633312128242151)	-0.0421372930866602(0.712337437140547)	-0.0383641674780915(0.737114673177023)	0.181231742940604(0.109950724214737)	0.0126338851022395(0.912007331139306)	-0.0405550146056475(0.722693399732033)	0.0135589094449854(0.905593258395803)	0.0730038948393379(0.522572969826705)	0.409371957156767(0.000179564822336115)	0.0271421616358325(0.81231291599691)	-0.021811100292113(0.848687012208779)	0.00367575462512171(0.974352290506893)	0.0938412852969815(0.41073410873809)	-0.158666017526777(0.162521605458452)	0.0835686465433301(0.464035915702539)	1(0)	0.0189629990262902(0.868255161812489)	-0.416504381694255(0.000134541243071378)	-0.195374878286271(0.084433410580887)	0.0194897997097561(0.869086530137466)	0.062719369723764(0.595508757884281)	0.0393518519406318(0.744556599117279)	-0.116554831053674(0.40128721576038)	0.0689808661795863(0.591132791191068)	0.101430236052146(0.428944592685217)	0.0116774841624228(0.926441218959211)	0.112119318603644(0.325233313668158)
CA/CDCA	0.0231986368062317(0.83918606614331)	0.0290408958130477(0.799448856905004)	0.0694011684518014(0.54335167970106)	0.0394598311827608(0.729890749586137)	0.615530671859786(1.57307165265162E-09)	0.264581304771178(0.0184567912009299)	0.14634858812074(0.198100125440026)	0.115895813047712(0.309097373654075)	0.0668208373904576(0.558477409586825)	-0.10055988315482(0.377891774950929)	0.0338851022395326(0.766877292671836)	0.0649464459591042(0.569589262646052)	-0.0950340798442064(0.404785133729513)	-0.0178188899707887(0.876138892821578)	0.321689386562804(0.00384103945693212)	0.207570593962999(0.0664215195583844)	0.112122687439143(0.325218684363754)	0.100949367088608(0.376037849137372)	0.309518013631938(0.00550798079559758)	0.160321324245375(0.158126100832061)	0.118914313534567(0.29657982124644)	0.21404576436222(0.0582020978832158)	0.0979308666017527(0.390549602781826)	0.253821811100292(0.0239980442802882)	0.155866601752678(0.170159780283869)	0.0294790652385589(0.796487654918056)	0.144961051606621(0.202433137523685)	0.1115141187926(0.327868227699134)	-0.0583739045764362(0.609347682963554)	0.186222005842259(0.100340892525037)	0.0189629990262902(0.868255161812489)	1(0)	0.0515579357351509(0.651807198835545)	-0.0673076923076923(0.555608207208942)	-0.173394053952754(0.139564559769918)	0.0433481924867668(0.713828427138196)	-0.201259096194384(0.0923737336592292)	0.0411773691651841(0.767508261036512)	0.0933285112260974(0.466902379545493)	-0.0230102164729504(0.857934350913958)	0.101204862740998(0.422454367865391)	-0.0093944239696942(0.934511255881739)
GLCA/CDCA	0.57317429406037(3.38025362811332E-08)	-0.161295034079844(0.155582083694505)	-0.666747809152872(1.97448221136386E-11)	0.0715559369288867(0.530875720126617)	-0.479527750730282(7.77507854370787E-06)	-0.510272638753651(1.55566708272015E-06)	-0.137512171372931(0.226853344644313)	0.63792599805258(2.56366473301379E-10)	0.532911392405063(4.28536919539917E-07)	0.444206426484907(4.11641180873429E-05)	0.112390457643622(0.324057223984318)	-0.373685491723466(0.000693272126519572)	0.468549172346641(1.33139061158087E-05)	-0.29817429406037(0.00760788626063099)	-0.449026290165531(3.31431799200706E-05)	-0.0693768257059396(0.543493435560801)	0.383349561830575(0.000488091782913803)	0.514849074975657(1.2077195665247E-06)	-0.0189629990262902(0.868255161812489)	0.50603700097371(1.9600409804331E-06)	0.532570593962999(4.37241968184516E-07)	0.114216163583252(0.316208879739832)	-0.359639727361246(0.00113294251765715)	-0.296786757546251(0.00790780795254303)	-0.244060370009737(0.0301912339478241)	0.00905550146056475(0.936868962021538)	0.368013631937683(0.000847602215598738)	-0.489508276533593(4.69075287059124E-06)	0.194474196689387(0.0859039916447162)	-0.457375851996105(2.25916637717333E-05)	-0.416504381694255(0.000134541243071378)	0.0515579357351509(0.651807198835545)	1(0)	0.69087147030185(1.83939671103711E-12)	-0.0813506609465731(0.490801746859681)	-0.0275609792339846(0.81568654905416)	-0.0533030824520346(0.658864372468499)	0.0598596940642028(0.667217150193862)	-0.00158519764290611(0.990162203154261)	0.0517041316829625(0.687360109987656)	0.190732241319573(0.12803299526681)	0.0814684446651881(0.475379686388017)
TLCA/CDCA	0.066236611489776(0.561929742975203)	-0.602482960077897(4.24529723600899E-09)	-0.993500486854917(9.77587451734666E-75)	-0.158983440749297(0.161671791904905)	-0.772127555988316(4.00966335921336E-17)	-0.712195715676728(1.84737334567561E-13)	-0.272176241480039(0.0152411662689223)	-0.0285783836416748(0.80257763928452)	0.352921129503408(0.00142198459803592)	0.276095423563778(0.0137798380097073)	-0.0719328140214216(0.528708364751296)	-0.366674780915287(0.000888315608223526)	0.118841285296982(0.296878683630238)	-0.0211051606621227(0.85352920044221)	-0.733495618305745(1.49270601850204E-14)	-0.102190847127556(0.370165292168403)	0.146226874391431(0.198477531402628)	0.294133398247322(0.00851036148559459)	-0.353237585199611(0.00140700068617595)	0.394985394352483(0.000315288867364984)	0.393330087633885(0.000335842520287982)	-0.169352482960078(0.135687143146274)	-0.301898734177215(0.00685170622717063)	-0.512609542356378(1.36763940751849E-06)	-0.609250243427459(2.55109337313241E-09)	-0.437293086660175(5.58567993866734E-05)	0.167964946445959(0.138968377808776)	-0.886903602726388(7.60397569234412E-28)	0.0414313534566699(0.716951497290036)	-0.708787731256086(2.70436958988068E-13)	-0.195374878286271(0.084433410580887)	-0.0673076923076923(0.555608207208942)	0.69087147030185(1.83939671103711E-12)	1(0)	-0.16319004787371(0.164757676993064)	-0.147105430806647(0.211035907204091)	0.0658991498502501(0.58505628272074)	0.111217023939669(0.423340126151245)	0.0744299830770761(0.562086851135029)	0.188939165946554(0.13806882361577)	0.266635888375322(0.0317924469083957)	0.214180340610402(0.0580404894411842)
CEA	0.121307712327213(0.303211520821903)	0.248672664837777(0.0326445922619696)	0.165648487654728(0.158401617293282)	0.151387695928499(0.197902500509738)	0.0404161576048057(0.732430930682389)	-0.012499537199874(0.915821488784291)	0.301247732443882(0.00910188402445584)	0.0647339776074041(0.583721040738599)	-0.00956718131649121(0.935520922546283)	0.010055907297055(0.932234675808665)	0.287963271699466(0.0128491170815796)	-0.0753674701542163(0.523339309007983)	0.149402051270531(0.203917630575947)	-0.0430523159242104(0.71569831085786)	0.239490540354457(0.0398681210582605)	0.205724018060959(0.078673023474191)	0.234647710183416(0.0441839492195808)	0.201429153383277(0.0852604594304308)	0.178488652053176(0.1281283919697)	0.164315598616827(0.161824729177401)	0.102662075674794(0.384081630053537)	0.112510644677065(0.339875842402219)	-0.0946943612037845(0.422246921280549)	-0.0638898145500667(0.588647387038453)	0.17897737803374(0.127069972945561)	0.233581398953095(0.0451843223821367)	0.245207153339234(0.035230134159065)	0.224769521424748(0.054187248233736)	0.035810285484947(0.761962717999262)	0.0356029471901623(0.763300501017087)	0.0194897997097561(0.869086530137466)	-0.173394053952754(0.139564559769918)	-0.0813506609465731(0.490801746859681)	-0.16319004787371(0.164757676993064)	1(0)	0.317696107116922(0.00581124518173069)	-0.0826623021242967(0.506033643840433)	0.108041621812601(0.441265827613317)	0.000660616199039124(0.996003041473569)	0.0370360524986514(0.778755193679928)	-0.173810994793314(0.176680686406443)	-0.0211848903996766(0.857814567823916)
CA199	0.0669253439862313(0.57102130335197)	0.131614412924461(0.263658628977282)	0.173851872771491(0.138506447625803)	0.137391239990953(0.24308589999552)	0.201042607792231(0.085874135270652)	0.124091050511315(0.292168651724125)	0.0729084904722763(0.537018817579284)	0.1460391274725(0.214399986994599)	0.170179050176097(0.14716732966382)	0.186795610466549(0.11102989418058)	0.161470906280567(0.169312748256293)	-0.00552404366162077(0.962743598806933)	0.195948047417974(0.0942929403953012)	0.0142914266312709(0.903807760386765)	0.165262207024199(0.15938808782392)	0.177583934441005(0.130105401151186)	0.0850821202037838(0.471062073358693)	0.0947084697481632(0.422177475824598)	0.148497549048449(0.206700396800246)	0.158123898592828(0.178445082373659)	0.142336685340046(0.226374188787764)	0.110554922075065(0.348389846851564)	0.0281533699751772(0.811796940671788)	0.0616530663896174(0.601790536764376)	0.213749389190811(0.0674544265839656)	0.200835271032813(0.0862047377416065)	0.0804910919595413(0.495409793049056)	0.136027723946345(0.247839090568617)	0.090413636874517(0.443618449002014)	0.194822505009709(0.0962374890366227)	0.062719369723764(0.595508757884281)	0.0433481924867668(0.713828427138196)	-0.0275609792339846(0.81568654905416)	-0.147105430806647(0.211035907204091)	0.317696107116922(0.00581124518173069)	1(0)	-0.0223171699791121(0.857734763302846)	0.234437704249979(0.091090598827041)	0.164493433560742(0.209140258338836)	0.177215987984146(0.175550732704238)	0.00996368759961675(0.938735388297642)	0.120821318929963(0.305168797505376)
Differentiation	-0.080232605855116(0.505970204682559)	-0.0959212249731692(0.42618461957365)	-0.0567257380071359(0.638444983607096)	-0.0717894990862854(0.551883330391941)	-0.168943668110686(0.15900575040443)	0.0265994195678178(0.825722168326127)	0.0480735427460169(0.690545333288182)	-0.0958691033149697(0.426437200612342)	0.0642138829017992(0.594711249052881)	0.0412977271800803(0.732388436319531)	0.108395675168919(0.368226048723545)	0.202127790497709(0.0909467031048998)	-0.11221793010355(0.351476744477265)	-0.134387008724409(0.263847703626636)	-0.0725533482137212(0.547648662878547)	0.0666288530650433(0.580898005952649)	0.114337544203664(0.342395399889328)	0.151291799867118(0.207870160197734)	-0.0071580410593997(0.952757063249033)	0.0404464067628216(0.73770411618029)	0.0595576814359761(0.62174934829999)	-0.111800956837954(0.353280646157914)	0.0557354265013452(0.644326473938283)	0.056968972412067(0.637003786054783)	0.0063240945282075(0.958255856013706)	-0.0522606492880444(0.6651341142144)	0.173287139627312(0.148406094282048)	-0.135603180749065(0.259510527035936)	0.262154566857481(0.0272076157769468)	0.0359639441576635(0.765890163474821)	0.0393518519406318(0.744556599117279)	-0.201259096194384(0.0923737336592292)	-0.0533030824520346(0.658864372468499)	0.0658991498502501(0.58505628272074)	-0.0826623021242967(0.506033643840433)	-0.0223171699791121(0.857734763302846)	1(0)	0.287814499321906(0.0405590801538012)	0.518784473274171(3.56086555240241E-05)	0.585850605074717(1.68839186916861E-06)	0.465425695823066(0.000203676187294746)	0.62702540854941(4.90576202767103E-09)
Size	0.0181104169939467(0.896581909877304)	-0.0756062250505186(0.586876046880031)	-0.0881119445747597(0.5263604650052)	-0.0731484151717686(0.599126965194108)	-0.0586777510603874(0.673415023619404)	-0.0696583828377698(0.61671339743849)	0.220718324164121(0.108749392268531)	0.0176910178635606(0.898964238303452)	0.248474921156949(0.0700301476117082)	0.312299843362984(0.0215015315924317)	0.18301052962304(0.185304474139366)	-0.0724797951694583(0.602479051917169)	-0.0880738173810882(0.526540146405171)	-0.185031270887628(0.180414266303616)	0.00682476766719255(0.960936312814517)	0.421915525168451(0.00148459438710265)	0.238676232383382(0.0821962705540975)	0.146942204409833(0.289006850156239)	-0.0657694090832802(0.63656432760869)	0.247597995702505(0.0710567909702262)	0.156016476503642(0.259923818120684)	0.0242107679813814(0.862042646335273)	-0.154682024725141(0.264072580571292)	-0.0364495971499222(0.793577169347094)	0.215266135469101(0.11799326201983)	0.0518529833931948(0.709613789515918)	0.191627275392792(0.165100463810055)	-0.109577554611796(0.430249178162837)	0.399344226514943(0.00277659500231884)	0.21053836345384(0.126483098844179)	-0.116554831053674(0.40128721576038)	0.0411773691651841(0.767508261036512)	0.0598596940642028(0.667217150193862)	0.111217023939669(0.423340126151245)	0.108041621812601(0.441265827613317)	0.234437704249979(0.091090598827041)	0.287814499321906(0.0405590801538012)	1(0)	0.656503204787923(1.26036703107096E-07)	0.656607785768587(1.25260083245198E-07)	0.137082615715383(0.33250936400498)	0.69668242895787(4.89337373784139E-09)
AJCC T	-0.0732410848448965(0.568366457520218)	-0.065438940196218(0.610365966133918)	-0.06434911681672(0.616337877701438)	0.0240135556015506(0.851808202702709)	0.0541196382773415(0.673559147527542)	0.143633767675196(0.261410635538764)	0.0195177459782815(0.879321407280528)	0.00931303615207341(0.942250773494073)	0.144030067085923(0.260083163637819)	0.064894028506469(0.613348793906546)	-0.0793094195716464(0.536662507760979)	0.0336854499117549(0.793251855793291)	-0.205902312585602(0.105453310821416)	0.041586669413115(0.746230226866939)	0.0539710259983191(0.674405211979477)	0.147993061193188(0.247058637558916)	0.111137215995621(0.385859561656911)	0.0900838098007739(0.48259848368601)	0.0585284692216741(0.648646311032391)	0.206001387438283(0.105282110568396)	0.115397434660931(0.367795262741815)	0.0356669469653875(0.781383237933876)	-0.0186013035909764(0.884948376811349)	0.142519175582528(0.265168605386218)	0.0653894027698771(0.610636872735127)	-0.0172885617929448(0.893018429652208)	0.169541841651443(0.184049619258792)	-0.0931303615207341(0.467852932061501)	0.193864717984784(0.127902922183138)	0.0742813707980536(0.562870011099451)	0.0689808661795863(0.591132791191068)	0.0933285112260974(0.466902379545493)	-0.00158519764290611(0.990162203154261)	0.0744299830770761(0.562086851135029)	0.000660616199039124(0.996003041473569)	0.164493433560742(0.209140258338836)	0.518784473274171(3.56086555240241E-05)	0.656503204787923(1.26036703107096E-07)	1(0)	0.723714381694283(0.000000000020676811)	0.582082057671425(5.61956550630211E-07)	0.885181401051003(3.06332308974583E-22)
AJCC N	-0.239616726491986(0.0585616399873441)	-0.204663231175078(0.107612666082506)	-0.175393434595231(0.169147088429542)	-0.0804115310591116(0.530999082758395)	-0.129648423174034(0.311190152332014)	0.0377327488843702(0.769062344348179)	0.15881806647217(0.213777668906204)	-0.0923914023777877(0.471407027374174)	0.104159412978753(0.416563609133003)	0.115326503889455(0.368091754254965)	-0.037807863845653(0.768615391762843)	0.0871834317288501(0.496862105442153)	-0.147500745638902(0.248651957390086)	-0.0762917623428507(0.552319371251053)	-0.0229601398320952(0.858240328708828)	0.206641258488857(0.104181595525722)	0.0472222723264248(0.71323516646064)	0.0204563077893367(0.873564780524871)	-0.0931926286314704(0.467554115212105)	0.19364637018694(0.128341197747199)	0.0890863440813465(0.487479246885901)	-0.102031155742408(0.42620074056938)	-0.0494757211649075(0.700182952891188)	0.0736627386979543(0.566135596225823)	0.00500766408551695(0.968929140287907)	-0.12989880637831(0.310248634044027)	0.085681132503195(0.504335376120678)	-0.227272834521187(0.0732418847493839)	0.188738859383134(0.138494724406472)	-0.0102907496957373(0.936200084782286)	0.101430236052146(0.428944592685217)	-0.0230102164729504(0.857934350913958)	0.0517041316829625(0.687360109987656)	0.188939165946554(0.13806882361577)	0.0370360524986514(0.778755193679928)	0.177215987984146(0.175550732704238)	0.585850605074717(1.68839186916861E-06)	0.656607785768587(1.25260083245198E-07)	0.723714381694283(0.000000000020676811)	1(0)	0.465784051306453(0.000119588263325394)	0.880261450632007(1.02250543135406E-21)
AJCC M	-0.0233549683248457(0.853491478762833)	-0.155699788832305(0.215529043061819)	-0.243280920050476(0.050845214912737)	-0.0311402980250728(0.805489173123177)	-0.12261358370544(0.330533795188538)	-0.0330862051268647(0.793594895259301)	0.0564411734517104(0.655185381444636)	0(1)	0.253012156852495(0.0420034791911373)	0.208248467563207(0.0959763478073987)	-0.130398573147055(0.300511644232158)	-0.0369786998476723(0.769944788631081)	-0.0661724102537294(0.600471896603298)	0.00778498944161523(0.950923056047988)	-0.108989852182613(0.387459845786104)	-0.101204862740998(0.422454367865391)	0.0447636892892876(0.723285368040305)	0.124559831065844(0.322856487890025)	-0.0428174419288838(0.734863974132392)	0.268582135735725(0.0305194876707025)	0.293883351420975(0.0174957893282028)	0.145968552030286(0.245955779014821)	0.00389249472080761(0.97545018889207)	0.0194624736040381(0.877703235615202)	-0.0895273785785751(0.478191845379869)	-0.0739573996953447(0.55821364494876)	0.134291067867863(0.286187960949148)	-0.198517230761188(0.112906246795733)	0.0973123680201904(0.440607765521754)	-0.155699788832305(0.215529043061819)	0.0116774841624228(0.926441218959211)	0.101204862740998(0.422454367865391)	0.190732241319573(0.12803299526681)	0.266635888375322(0.0317924469083957)	-0.173810994793314(0.176680686406443)	0.00996368759961675(0.938735388297642)	0.465425695823066(0.000203676187294746)	0.137082615715383(0.33250936400498)	0.582082057671425(5.61956550630211E-07)	0.465784051306453(0.000119588263325394)	1(0)	0.742871212061489(1.39307751326264E-12)
Stage	-0.0859276645761363(0.45147241758104)	-0.176640222427504(0.119408638325455)	-0.191320575617479(0.0912135021605343)	0.0363566420185141(0.750409528763226)	-0.132448852074062(0.244585413802198)	0.018237708399833(0.873251493670079)	0.0540242007750548(0.636306271209109)	-0.0257782993728409(0.821584137709461)	0.212213774526079(0.0604387546964658)	0.152302401396682(0.180262152636541)	-0.0199913342075093(0.861180115794092)	0.0778985635567043(0.494998945476747)	-0.149559229597532(0.188329800049462)	0.0247762274827402(0.828411671612276)	-0.0448301911833807(0.694832383118918)	0.0683162511076162(0.549686973199745)	0.118808148470066(0.297014358619112)	0.166682133019628(0.142054931599164)	-0.0194527205665801(0.864884504549267)	0.230038128271245(0.0414028636225865)	0.218664612318602(0.0528610633702273)	0.0205549996456909(0.857306634670686)	0.00289348258266581(0.979809324883451)	0.131747401750992(0.247115141022648)	-0.0472226378209962(0.679412763975688)	-0.0951216741678104(0.404350263886961)	0.209796276091211(0.0634966203101808)	-0.229837713893225(0.04158526970402)	0.204886123829717(0.0700930629023171)	-0.0439032746850376(0.700840327108268)	0.112119318603644(0.325233313668158)	-0.0093944239696942(0.934511255881739)	0.0814684446651881(0.475379686388017)	0.214180340610402(0.0580404894411842)	-0.0211848903996766(0.857814567823916)	0.120821318929963(0.305168797505376)	0.62702540854941(4.90576202767103E-09)	0.69668242895787(4.89337373784139E-09)	0.885181401051003(3.06332308974583E-22)	0.880261450632007(1.02250543135406E-21)	0.742871212061489(1.39307751326264E-12)	1(0)
